# Supplementary material for: Visible-light-assisted degradation of crystal violet using CuO- and ZnO-incorporated (Am-co-BA)@PVA hydrogel nanocomposites
Source: RSC Adv. 2026 Mar 10;16(15):13332–46. doi: 10.1039/d6ra00342g (PMC12973283; doi:10.1039/d6ra00342g)
Supplement: RA-016-D6RA00342G-s002 [file RA-016-D6RA00342G-s002.zip]

Archive with 13 entries (13 files):
- adsorption_cu.sca
- adsorption_zn.sca
- CuO_at__Iltaf_pH3_last.sca
- CuO_at__Iltaf_pH7_last.sca
- CuO_at__Iltaf_pH9_last.sca
- CuO-Doped.xlsx
- HPBA_C.tsv
- HPBA_Z.tsv
- HPBA-C#3##20250409-111814_100.mdi
- HPBA-Z#4##20250409-115027_100.mdi
- PBA.tsv
- photolysis.sca
- pure_mb_5_pm.sca
