# Supplementary material for: Visible-light-assisted degradation of crystal violet using CuO- and ZnO-incorporated (Am-co-BA)@PVA hydrogel nanocomposites
Source: RSC Adv. 2026 Mar 10;16(15):13332–46. doi: 10.1039/d6ra00342g (PMC12973283; doi:10.1039/d6ra00342g)
Supplement: RA-016-D6RA00342G-s002 [file RA-016-D6RA00342G-s002.zip › adsorption_cu.sca]

Time:January 01 01:16:00 2239
Lamp:0
SLIT:0.000000
Xmax->Xmin: 800.000000 -> 300.000000
Step:1.000000
Filter:10
300.000000 0.021032
301.000000 0.024078
302.000000 0.027041
303.000000 0.028478
304.000000 0.029105
305.000000 0.028683
306.000000 0.026637
307.000000 0.023670
308.000000 0.018756
309.000000 0.013211
310.000000 0.006939
311.000000 -0.000663
312.000000 -0.008227
313.000000 -0.013569
314.000000 -0.013237
315.000000 -0.028332
316.000000 -0.034000
317.000000 -0.038463
318.000000 -0.043027
319.000000 -0.047143
320.000000 -0.051342
321.000000 -0.054534
322.000000 -0.057059
323.000000 -0.060160
324.000000 -0.062384
325.000000 -0.064120
326.000000 -0.065312
327.000000 -0.066226
328.000000 -0.067223
329.000000 -0.067783
330.000000 -0.068824
331.000000 -0.069094
332.000000 -0.069670
333.000000 -0.070434
334.000000 -0.070954
335.000000 -0.071797
336.000000 -0.072716
337.000000 -0.073342
338.000000 -0.073514
339.000000 -0.073070
340.000000 -0.080713
341.000000 -0.071103
342.000000 -0.070982
343.000000 -0.070290
344.000000 -0.070927
345.000000 -0.069628
346.000000 -0.068808
347.000000 -0.068043
348.000000 -0.067385
349.000000 -0.066119
350.000000 -0.065770
351.000000 -0.064178
352.000000 -0.063471
353.000000 -0.063655
354.000000 -0.062496
355.000000 -0.062204
356.000000 -0.062118
357.000000 -0.061233
358.000000 -0.060971
359.000000 -0.060630
360.000000 -0.060276
361.000000 -0.060802
362.000000 -0.060061
363.000000 -0.059783
364.000000 -0.059578
365.000000 -0.058946
366.000000 -0.058318
367.000000 -0.057364
368.000000 -0.056803
369.000000 -0.056335
370.000000 -0.057711
371.000000 -0.051537
372.000000 -0.050687
373.000000 -0.049782
374.000000 -0.049114
375.000000 -0.048193
376.000000 -0.048002
377.000000 -0.047681
378.000000 -0.047305
379.000000 -0.046531
380.000000 -0.045989
381.000000 -0.045478
382.000000 -0.045159
383.000000 -0.044970
384.000000 -0.044407
385.000000 -0.043745
386.000000 -0.042809
387.000000 -0.039604
388.000000 -0.042565
389.000000 -0.042088
390.000000 -0.041129
391.000000 -0.040318
392.000000 -0.040104
393.000000 -0.039527
394.000000 -0.038720
395.000000 -0.038667
396.000000 -0.037752
397.000000 -0.037181
398.000000 -0.036569
399.000000 -0.035866
400.000000 -0.035238
401.000000 -0.034938
402.000000 -0.034761
403.000000 -0.034009
404.000000 -0.033531
405.000000 -0.033047
406.000000 -0.032654
407.000000 -0.032055
408.000000 -0.031670
409.000000 -0.030982
410.000000 -0.030754
411.000000 -0.030439
412.000000 -0.029678
413.000000 -0.029510
414.000000 -0.028996
415.000000 -0.028453
416.000000 -0.028234
417.000000 -0.027402
418.000000 -0.027234
419.000000 -0.026635
420.000000 -0.026424
421.000000 -0.025992
422.000000 -0.025275
423.000000 -0.024949
424.000000 -0.024290
425.000000 -0.023926
426.000000 -0.023561
427.000000 -0.022925
428.000000 -0.022518
429.000000 -0.021955
430.000000 -0.021199
431.000000 -0.020625
432.000000 -0.020174
433.000000 -0.019359
434.000000 -0.018797
435.000000 -0.018158
436.000000 -0.017584
437.000000 -0.016882
438.000000 -0.016207
439.000000 -0.015340
440.000000 -0.014660
441.000000 -0.013973
442.000000 -0.013200
443.000000 -0.012589
444.000000 -0.011452
445.000000 -0.010896
446.000000 -0.009889
447.000000 -0.008887
448.000000 -0.007488
449.000000 -0.006490
450.000000 -0.005143
451.000000 -0.002190
452.000000 -0.000753
453.000000 0.000031
454.000000 0.001153
455.000000 0.002525
456.000000 0.003787
457.000000 0.005090
458.000000 0.006269
459.000000 0.007503
460.000000 0.008813
461.000000 0.010456
462.000000 0.011820
463.000000 0.013670
464.000000 0.016215
465.000000 0.017207
466.000000 0.018678
467.000000 0.020157
468.000000 0.022390
469.000000 0.024435
470.000000 0.026676
471.000000 0.028463
472.000000 0.030771
473.000000 0.032543
474.000000 0.034823
475.000000 0.037209
476.000000 0.039795
477.000000 0.042328
478.000000 0.044758
479.000000 0.047364
480.000000 0.050603
481.000000 0.053493
482.000000 0.056546
483.000000 0.059711
484.000000 0.062600
485.000000 0.065646
486.000000 0.069028
487.000000 0.072184
488.000000 0.075534
489.000000 0.079680
490.000000 0.083264
491.000000 0.087515
492.000000 0.090803
493.000000 0.095435
494.000000 0.099466
495.000000 0.103417
496.000000 0.107931
497.000000 0.112133
498.000000 0.116459
499.000000 0.121188
500.000000 0.125975
501.000000 0.131170
502.000000 0.136266
503.000000 0.141557
504.000000 0.146689
505.000000 0.152654
506.000000 0.158401
507.000000 0.164520
508.000000 0.170180
509.000000 0.176536
510.000000 0.183045
511.000000 0.189307
512.000000 0.195861
513.000000 0.203425
514.000000 0.210101
515.000000 0.217716
516.000000 0.224996
517.000000 0.232261
518.000000 0.239704
519.000000 0.247307
520.000000 0.255052
521.000000 0.262383
522.000000 0.270435
523.000000 0.277852
524.000000 0.284832
525.000000 0.292895
526.000000 0.300301
527.000000 0.308390
528.000000 0.316260
529.000000 0.323929
530.000000 0.331476
531.000000 0.338984
532.000000 0.345611
533.000000 0.352316
534.000000 0.358672
535.000000 0.364298
536.000000 0.370241
537.000000 0.375793
538.000000 0.380841
539.000000 0.386178
540.000000 0.391016
541.000000 0.394892
542.000000 0.399136
543.000000 0.402783
544.000000 0.406311
545.000000 0.409524
546.000000 0.412274
547.000000 0.415276
548.000000 0.418003
549.000000 0.420766
550.000000 0.422947
551.000000 0.425123
552.000000 0.427441
553.000000 0.429800
554.000000 0.431687
555.000000 0.434264
556.000000 0.436371
557.000000 0.438722
558.000000 0.440853
559.000000 0.443392
560.000000 0.445893
561.000000 0.448703
562.000000 0.451975
563.000000 0.455436
564.000000 0.459126
565.000000 0.462920
566.000000 0.467996
567.000000 0.472734
568.000000 0.477707
569.000000 0.482858
570.000000 0.488685
571.000000 0.494905
572.000000 0.501602
573.000000 0.508335
574.000000 0.515403
575.000000 0.522814
576.000000 0.530142
577.000000 0.537926
578.000000 0.545977
579.000000 0.553856
580.000000 0.561443
581.000000 0.568838
582.000000 0.575940
583.000000 0.583297
584.000000 0.588821
585.000000 0.591355
586.000000 0.600663
587.000000 0.604575
588.000000 0.607529
589.000000 0.611380
590.000000 0.611743
591.000000 0.610379
592.000000 0.608707
593.000000 0.604939
594.000000 0.600711
595.000000 0.594446
596.000000 0.587169
597.000000 0.578330
598.000000 0.567111
599.000000 0.555712
600.000000 0.543126
601.000000 0.529019
602.000000 0.513696
603.000000 0.497454
604.000000 0.481121
605.000000 0.463899
606.000000 0.446702
607.000000 0.429000
608.000000 0.411489
609.000000 0.392938
610.000000 0.374070
611.000000 0.355230
612.000000 0.336758
613.000000 0.318955
614.000000 0.301589
615.000000 0.284848
616.000000 0.268455
617.000000 0.252477
618.000000 0.237760
619.000000 0.223232
620.000000 0.208665
621.000000 0.195080
622.000000 0.181843
623.000000 0.169712
624.000000 0.158152
625.000000 0.146856
626.000000 0.136648
627.000000 0.126926
628.000000 0.117537
629.000000 0.109063
630.000000 0.100826
631.000000 0.093439
632.000000 0.086184
633.000000 0.079342
634.000000 0.073090
635.000000 0.067182
636.000000 0.061725
637.000000 0.056887
638.000000 0.052394
639.000000 0.047951
640.000000 0.043647
641.000000 0.039884
642.000000 0.036460
643.000000 0.033570
644.000000 0.030322
645.000000 0.027667
646.000000 0.024937
647.000000 0.022645
648.000000 0.020400
649.000000 0.018510
650.000000 0.016737
651.000000 0.015146
652.000000 0.013453
653.000000 0.012197
654.000000 0.010785
655.000000 0.009429
656.000000 0.008260
657.000000 0.007187
658.000000 0.006310
659.000000 0.005391
660.000000 0.004467
661.000000 0.003617
662.000000 0.003010
663.000000 0.002489
664.000000 0.001824
665.000000 0.001326
666.000000 0.000808
667.000000 0.000423
668.000000 -0.000252
669.000000 -0.000414
670.000000 -0.001001
671.000000 -0.001329
672.000000 -0.001740
673.000000 -0.002122
674.000000 -0.002177
675.000000 -0.002536
676.000000 -0.002665
677.000000 -0.002938
678.000000 -0.003167
679.000000 -0.003654
680.000000 -0.003600
681.000000 -0.003508
682.000000 -0.003771
683.000000 -0.003922
684.000000 -0.004236
685.000000 -0.004538
686.000000 -0.004427
687.000000 -0.004700
688.000000 -0.004729
689.000000 -0.004842
690.000000 -0.004929
691.000000 -0.005019
692.000000 -0.005233
693.000000 -0.005297
694.000000 -0.005492
695.000000 -0.005439
696.000000 -0.005558
697.000000 -0.005765
698.000000 -0.005825
699.000000 -0.005908
700.000000 -0.006081
701.000000 -0.006047
702.000000 -0.006245
703.000000 -0.006264
704.000000 -0.006356
705.000000 -0.006402
706.000000 -0.006492
707.000000 -0.006510
708.000000 -0.006713
709.000000 -0.006663
710.000000 -0.006815
711.000000 -0.006841
712.000000 -0.006855
713.000000 -0.006817
714.000000 -0.006862
715.000000 -0.006951
716.000000 -0.007075
717.000000 -0.007093
718.000000 -0.007320
719.000000 -0.007165
720.000000 -0.007122
721.000000 -0.007056
722.000000 -0.007071
723.000000 -0.007312
724.000000 -0.007290
725.000000 -0.007381
726.000000 -0.007308
727.000000 -0.007401
728.000000 -0.007602
729.000000 -0.007629
730.000000 -0.007683
731.000000 -0.007600
732.000000 -0.007648
733.000000 -0.007782
734.000000 -0.007807
735.000000 -0.007932
736.000000 -0.008015
737.000000 -0.008199
738.000000 -0.008344
739.000000 -0.008109
740.000000 -0.008308
741.000000 -0.008394
742.000000 -0.008203
743.000000 -0.008144
744.000000 -0.008385
745.000000 -0.008320
746.000000 -0.008353
747.000000 -0.008392
748.000000 -0.008497
749.000000 -0.008258
750.000000 -0.008600
751.000000 -0.008377
752.000000 -0.008535
753.000000 -0.008734
754.000000 -0.008500
755.000000 -0.008729
756.000000 -0.008777
757.000000 -0.008832
758.000000 -0.008837
759.000000 -0.008726
760.000000 -0.008806
761.000000 -0.008872
762.000000 -0.008961
763.000000 -0.008795
764.000000 -0.008915
765.000000 -0.009015
766.000000 -0.009073
767.000000 -0.008825
768.000000 -0.008898
769.000000 -0.009265
770.000000 -0.009026
771.000000 -0.009265
772.000000 -0.009094
773.000000 -0.009143
774.000000 -0.009125
775.000000 -0.009299
776.000000 -0.009386
777.000000 -0.009418
778.000000 -0.009477
779.000000 -0.009428
780.000000 -0.009626
781.000000 -0.009643
782.000000 -0.009884
783.000000 -0.009940
784.000000 -0.009705
785.000000 -0.009490
786.000000 -0.009854
787.000000 -0.009652
788.000000 -0.009731
789.000000 -0.009740
790.000000 -0.009892
791.000000 -0.009779
792.000000 -0.010000
793.000000 -0.009758
794.000000 -0.010437
795.000000 -0.009859
796.000000 -0.009804
797.000000 -0.010119
798.000000 -0.009971
799.000000 -0.010230
800.000000 -0.011956
[Extended]
SampleName=Sample-8
Operator=Tanzil
Memo=
