# Supplementary material for: Visible-light-assisted degradation of crystal violet using CuO- and ZnO-incorporated (Am-co-BA)@PVA hydrogel nanocomposites
Source: RSC Adv. 2026 Mar 10;16(15):13332–46. doi: 10.1039/d6ra00342g (PMC12973283; doi:10.1039/d6ra00342g)
Supplement: RA-016-D6RA00342G-s002 [file RA-016-D6RA00342G-s002.zip › adsorption_zn.sca]

Time:January 01 01:19:01 2239
Lamp:0
SLIT:0.000000
Xmax->Xmin: 800.000000 -> 300.000000
Step:1.000000
Filter:10
300.000000 -0.020897
301.000000 -0.017277
302.000000 -0.012983
303.000000 -0.010984
304.000000 -0.010173
305.000000 -0.010407
306.000000 -0.011868
307.000000 -0.014812
308.000000 -0.019517
309.000000 -0.024309
310.000000 -0.030167
311.000000 -0.037832
312.000000 -0.044965
313.000000 -0.050382
314.000000 -0.049671
315.000000 -0.064124
316.000000 -0.069535
317.000000 -0.073524
318.000000 -0.077764
319.000000 -0.081534
320.000000 -0.085242
321.000000 -0.088441
322.000000 -0.090875
323.000000 -0.093201
324.000000 -0.094927
325.000000 -0.095872
326.000000 -0.096900
327.000000 -0.097220
328.000000 -0.097890
329.000000 -0.098204
330.000000 -0.098907
331.000000 -0.098998
332.000000 -0.099106
333.000000 -0.099622
334.000000 -0.100055
335.000000 -0.100536
336.000000 -0.101353
337.000000 -0.101613
338.000000 -0.101451
339.000000 -0.100972
340.000000 -0.107291
341.000000 -0.097456
342.000000 -0.097355
343.000000 -0.096253
344.000000 -0.096629
345.000000 -0.095096
346.000000 -0.094198
347.000000 -0.093422
348.000000 -0.092725
349.000000 -0.091157
350.000000 -0.090461
351.000000 -0.088911
352.000000 -0.088172
353.000000 -0.088069
354.000000 -0.087114
355.000000 -0.086736
356.000000 -0.086313
357.000000 -0.085613
358.000000 -0.085254
359.000000 -0.084985
360.000000 -0.084658
361.000000 -0.084256
362.000000 -0.083800
363.000000 -0.083656
364.000000 -0.083061
365.000000 -0.082676
366.000000 -0.081818
367.000000 -0.081481
368.000000 -0.080481
369.000000 -0.079424
370.000000 -0.080984
371.000000 -0.073604
372.000000 -0.072865
373.000000 -0.072358
374.000000 -0.071701
375.000000 -0.070771
376.000000 -0.070483
377.000000 -0.070188
378.000000 -0.069734
379.000000 -0.068855
380.000000 -0.068360
381.000000 -0.068205
382.000000 -0.067566
383.000000 -0.067274
384.000000 -0.066796
385.000000 -0.066573
386.000000 -0.065463
387.000000 -0.062054
388.000000 -0.064941
389.000000 -0.064093
390.000000 -0.063438
391.000000 -0.062660
392.000000 -0.062616
393.000000 -0.061858
394.000000 -0.061185
395.000000 -0.060540
396.000000 -0.059824
397.000000 -0.059422
398.000000 -0.058647
399.000000 -0.058127
400.000000 -0.057433
401.000000 -0.057139
402.000000 -0.056749
403.000000 -0.055804
404.000000 -0.055148
405.000000 -0.054691
406.000000 -0.054430
407.000000 -0.053677
408.000000 -0.053126
409.000000 -0.052653
410.000000 -0.052281
411.000000 -0.051729
412.000000 -0.051208
413.000000 -0.050561
414.000000 -0.050089
415.000000 -0.049581
416.000000 -0.049176
417.000000 -0.048449
418.000000 -0.047987
419.000000 -0.047413
420.000000 -0.046954
421.000000 -0.046399
422.000000 -0.045510
423.000000 -0.045196
424.000000 -0.044486
425.000000 -0.044030
426.000000 -0.043517
427.000000 -0.042719
428.000000 -0.042399
429.000000 -0.041370
430.000000 -0.040557
431.000000 -0.039969
432.000000 -0.039075
433.000000 -0.038177
434.000000 -0.037231
435.000000 -0.036687
436.000000 -0.035739
437.000000 -0.035087
438.000000 -0.034269
439.000000 -0.033418
440.000000 -0.032575
441.000000 -0.031797
442.000000 -0.030947
443.000000 -0.029999
444.000000 -0.028793
445.000000 -0.028107
446.000000 -0.026869
447.000000 -0.025733
448.000000 -0.024136
449.000000 -0.023095
450.000000 -0.021678
451.000000 -0.018039
452.000000 -0.016709
453.000000 -0.015656
454.000000 -0.014472
455.000000 -0.012934
456.000000 -0.011631
457.000000 -0.009976
458.000000 -0.008797
459.000000 -0.007245
460.000000 -0.005910
461.000000 -0.004148
462.000000 -0.002951
463.000000 -0.001238
464.000000 0.001337
465.000000 0.002567
466.000000 0.003911
467.000000 0.005586
468.000000 0.007832
469.000000 0.009754
470.000000 0.012160
471.000000 0.013872
472.000000 0.015916
473.000000 0.018158
474.000000 0.020307
475.000000 0.022572
476.000000 0.025459
477.000000 0.027540
478.000000 0.030130
479.000000 0.032908
480.000000 0.036156
481.000000 0.039016
482.000000 0.042352
483.000000 0.045286
484.000000 0.048086
485.000000 0.051655
486.000000 0.054585
487.000000 0.057932
488.000000 0.061621
489.000000 0.065318
490.000000 0.069267
491.000000 0.073323
492.000000 0.076836
493.000000 0.081306
494.000000 0.085453
495.000000 0.089503
496.000000 0.093914
497.000000 0.098186
498.000000 0.102806
499.000000 0.107346
500.000000 0.112337
501.000000 0.117446
502.000000 0.122399
503.000000 0.127835
504.000000 0.133180
505.000000 0.139073
506.000000 0.144501
507.000000 0.150649
508.000000 0.156613
509.000000 0.162840
510.000000 0.169231
511.000000 0.175553
512.000000 0.182600
513.000000 0.189368
514.000000 0.196912
515.000000 0.204454
516.000000 0.211322
517.000000 0.219112
518.000000 0.226559
519.000000 0.234419
520.000000 0.242439
521.000000 0.249886
522.000000 0.257837
523.000000 0.265552
524.000000 0.273117
525.000000 0.280860
526.000000 0.288785
527.000000 0.296383
528.000000 0.304333
529.000000 0.312188
530.000000 0.319980
531.000000 0.327635
532.000000 0.334375
533.000000 0.341189
534.000000 0.347460
535.000000 0.353499
536.000000 0.359550
537.000000 0.364946
538.000000 0.370395
539.000000 0.375618
540.000000 0.380776
541.000000 0.384710
542.000000 0.388903
543.000000 0.392923
544.000000 0.396493
545.000000 0.399832
546.000000 0.402692
547.000000 0.405964
548.000000 0.408479
549.000000 0.411371
550.000000 0.413560
551.000000 0.416143
552.000000 0.418147
553.000000 0.420713
554.000000 0.422852
555.000000 0.425372
556.000000 0.427784
557.000000 0.430018
558.000000 0.432443
559.000000 0.434995
560.000000 0.437705
561.000000 0.440979
562.000000 0.444191
563.000000 0.448159
564.000000 0.452272
565.000000 0.456001
566.000000 0.460528
567.000000 0.465751
568.000000 0.471750
569.000000 0.477095
570.000000 0.483443
571.000000 0.489597
572.000000 0.496311
573.000000 0.504170
574.000000 0.511371
575.000000 0.518777
576.000000 0.527233
577.000000 0.535423
578.000000 0.543541
579.000000 0.551383
580.000000 0.560385
581.000000 0.567637
582.000000 0.575327
583.000000 0.582900
584.000000 0.589555
585.000000 0.591517
586.000000 0.601128
587.000000 0.605320
588.000000 0.608619
589.000000 0.610006
590.000000 0.611361
591.000000 0.610612
592.000000 0.608457
593.000000 0.604923
594.000000 0.600514
595.000000 0.593798
596.000000 0.586388
597.000000 0.576532
598.000000 0.566305
599.000000 0.553775
600.000000 0.540066
601.000000 0.524817
602.000000 0.509153
603.000000 0.492752
604.000000 0.475650
605.000000 0.457190
606.000000 0.439303
607.000000 0.421797
608.000000 0.402968
609.000000 0.383386
610.000000 0.364156
611.000000 0.344845
612.000000 0.326103
613.000000 0.307367
614.000000 0.289543
615.000000 0.272216
616.000000 0.255164
617.000000 0.238990
618.000000 0.223736
619.000000 0.208958
620.000000 0.194445
621.000000 0.180393
622.000000 0.166932
623.000000 0.154582
624.000000 0.142810
625.000000 0.131438
626.000000 0.120884
627.000000 0.111006
628.000000 0.101717
629.000000 0.093261
630.000000 0.084883
631.000000 0.077504
632.000000 0.070225
633.000000 0.063516
634.000000 0.057366
635.000000 0.051526
636.000000 0.046272
637.000000 0.041321
638.000000 0.036803
639.000000 0.032662
640.000000 0.028406
641.000000 0.024966
642.000000 0.021561
643.000000 0.018592
644.000000 0.015742
645.000000 0.013217
646.000000 0.010601
647.000000 0.008511
648.000000 0.006356
649.000000 0.004625
650.000000 0.002997
651.000000 0.001380
652.000000 -0.000190
653.000000 -0.001449
654.000000 -0.002723
655.000000 -0.003754
656.000000 -0.004880
657.000000 -0.005516
658.000000 -0.006436
659.000000 -0.007090
660.000000 -0.007962
661.000000 -0.008789
662.000000 -0.009327
663.000000 -0.009817
664.000000 -0.010304
665.000000 -0.010923
666.000000 -0.011367
667.000000 -0.011674
668.000000 -0.012137
669.000000 -0.012165
670.000000 -0.012670
671.000000 -0.012953
672.000000 -0.013329
673.000000 -0.013391
674.000000 -0.013566
675.000000 -0.013928
676.000000 -0.013943
677.000000 -0.014200
678.000000 -0.014356
679.000000 -0.014918
680.000000 -0.014561
681.000000 -0.014748
682.000000 -0.014695
683.000000 -0.014840
684.000000 -0.015094
685.000000 -0.015287
686.000000 -0.015295
687.000000 -0.015551
688.000000 -0.015575
689.000000 -0.015508
690.000000 -0.015626
691.000000 -0.015644
692.000000 -0.015607
693.000000 -0.015664
694.000000 -0.015675
695.000000 -0.015856
696.000000 -0.015915
697.000000 -0.015986
698.000000 -0.016103
699.000000 -0.016239
700.000000 -0.016393
701.000000 -0.016367
702.000000 -0.016338
703.000000 -0.016542
704.000000 -0.016504
705.000000 -0.016335
706.000000 -0.016525
707.000000 -0.016486
708.000000 -0.016621
709.000000 -0.016473
710.000000 -0.016597
711.000000 -0.016588
712.000000 -0.016595
713.000000 -0.016550
714.000000 -0.016565
715.000000 -0.016600
716.000000 -0.016765
717.000000 -0.016787
718.000000 -0.016813
719.000000 -0.016710
720.000000 -0.016655
721.000000 -0.016678
722.000000 -0.016712
723.000000 -0.016880
724.000000 -0.016746
725.000000 -0.016840
726.000000 -0.016919
727.000000 -0.016874
728.000000 -0.016925
729.000000 -0.016883
730.000000 -0.017098
731.000000 -0.017128
732.000000 -0.017162
733.000000 -0.017222
734.000000 -0.017266
735.000000 -0.017216
736.000000 -0.017216
737.000000 -0.017359
738.000000 -0.017349
739.000000 -0.017168
740.000000 -0.017230
741.000000 -0.017317
742.000000 -0.016953
743.000000 -0.016938
744.000000 -0.017088
745.000000 -0.017109
746.000000 -0.017114
747.000000 -0.017265
748.000000 -0.017208
749.000000 -0.017181
750.000000 -0.017157
751.000000 -0.017060
752.000000 -0.017233
753.000000 -0.017179
754.000000 -0.017184
755.000000 -0.017159
756.000000 -0.017053
757.000000 -0.017075
758.000000 -0.017095
759.000000 -0.017093
760.000000 -0.017018
761.000000 -0.017126
762.000000 -0.017107
763.000000 -0.017184
764.000000 -0.016910
765.000000 -0.017009
766.000000 -0.017057
767.000000 -0.016794
768.000000 -0.016997
769.000000 -0.017044
770.000000 -0.016916
771.000000 -0.017012
772.000000 -0.016904
773.000000 -0.016850
774.000000 -0.016895
775.000000 -0.017004
776.000000 -0.017040
777.000000 -0.017017
778.000000 -0.016933
779.000000 -0.016793
780.000000 -0.016939
781.000000 -0.016953
782.000000 -0.017013
783.000000 -0.017164
784.000000 -0.017003
785.000000 -0.016758
786.000000 -0.016908
787.000000 -0.016854
788.000000 -0.016880
789.000000 -0.017057
790.000000 -0.016959
791.000000 -0.016860
792.000000 -0.016825
793.000000 -0.016897
794.000000 -0.017276
795.000000 -0.016499
796.000000 -0.016424
797.000000 -0.016823
798.000000 -0.016501
799.000000 -0.016991
800.000000 -0.018511
[Extended]
SampleName=Sample-10
Operator=Tanzil
Memo=
