# Supplementary material for: Visible-light-assisted degradation of crystal violet using CuO- and ZnO-incorporated (Am-co-BA)@PVA hydrogel nanocomposites
Source: RSC Adv. 2026 Mar 10;16(15):13332–46. doi: 10.1039/d6ra00342g (PMC12973283; doi:10.1039/d6ra00342g)
Supplement: RA-016-D6RA00342G-s002 [file RA-016-D6RA00342G-s002.zip › CuO_at__Iltaf_pH3_last.sca]

Time:January 01 01:56:10 2239
Lamp:0
SLIT:0.000000
Xmax->Xmin: 800.000000 -> 300.000000
Step:1.000000
Filter:10
300.000000 0.113863
301.000000 0.116075
302.000000 0.117320
303.000000 0.118930
304.000000 0.120018
305.000000 0.121205
306.000000 0.123054
307.000000 0.131792
308.000000 0.121939
309.000000 0.121865
310.000000 0.120396
311.000000 0.118935
312.000000 0.116962
313.000000 0.114483
314.000000 0.111737
315.000000 0.108495
316.000000 0.105568
317.000000 0.102189
318.000000 0.098766
319.000000 0.094786
320.000000 0.091079
321.000000 0.087389
322.000000 0.083303
323.000000 0.079969
324.000000 0.076283
325.000000 0.073167
326.000000 0.070334
327.000000 0.067805
328.000000 0.064868
329.000000 0.062914
330.000000 0.060931
331.000000 0.059344
332.000000 0.057587
333.000000 0.056117
334.000000 0.054776
335.000000 0.053204
336.000000 0.052144
337.000000 0.050991
338.000000 0.050140
339.000000 0.049915
340.000000 0.037921
341.000000 0.046715
342.000000 0.046452
343.000000 0.046572
344.000000 0.045867
345.000000 0.045577
346.000000 0.045849
347.000000 0.045833
348.000000 0.046174
349.000000 0.046272
350.000000 0.046757
351.000000 0.047159
352.000000 0.047364
353.000000 0.047680
354.000000 0.047712
355.000000 0.048229
356.000000 0.048355
357.000000 0.048706
358.000000 0.049150
359.000000 0.049924
360.000000 0.050146
361.000000 0.050263
362.000000 0.050680
363.000000 0.050577
364.000000 0.051014
365.000000 0.051402
366.000000 0.052062
367.000000 0.052194
368.000000 0.052634
369.000000 0.053671
370.000000 0.052759
371.000000 0.052505
372.000000 0.053027
373.000000 0.052541
374.000000 0.052345
375.000000 0.052101
376.000000 0.052040
377.000000 0.052528
378.000000 0.056398
379.000000 0.051578
380.000000 0.050728
381.000000 0.050383
382.000000 0.050143
383.000000 0.049237
384.000000 0.048692
385.000000 0.047754
386.000000 0.047321
387.000000 0.046125
388.000000 0.044943
389.000000 0.044210
390.000000 0.043409
391.000000 0.042483
392.000000 0.041657
393.000000 0.040712
394.000000 0.039501
395.000000 0.038722
396.000000 0.038136
397.000000 0.037319
398.000000 0.036503
399.000000 0.035567
400.000000 0.034549
401.000000 0.033727
402.000000 0.033124
403.000000 0.032672
404.000000 0.031866
405.000000 0.030960
406.000000 0.030576
407.000000 0.029478
408.000000 0.028895
409.000000 0.028836
410.000000 0.028070
411.000000 0.027285
412.000000 0.026652
413.000000 0.026169
414.000000 0.025664
415.000000 0.025133
416.000000 0.024695
417.000000 0.024388
418.000000 0.023854
419.000000 0.023558
420.000000 0.023236
421.000000 0.023180
422.000000 0.022808
423.000000 0.022480
424.000000 0.021952
425.000000 0.022201
426.000000 0.021922
427.000000 0.021731
428.000000 0.021785
429.000000 0.021541
430.000000 0.021343
431.000000 0.021572
432.000000 0.021533
433.000000 0.021201
434.000000 0.021141
435.000000 0.021032
436.000000 0.021213
437.000000 0.020933
438.000000 0.021138
439.000000 0.021059
440.000000 0.020923
441.000000 0.021008
442.000000 0.021064
443.000000 0.021022
444.000000 0.021541
445.000000 0.021947
446.000000 0.022331
447.000000 0.022653
448.000000 0.022931
449.000000 0.024031
450.000000 0.025187
451.000000 0.022753
452.000000 0.025592
453.000000 0.023755
454.000000 0.024212
455.000000 0.024797
456.000000 0.025430
457.000000 0.025830
458.000000 0.026353
459.000000 0.027660
460.000000 0.028392
461.000000 0.028984
462.000000 0.029865
463.000000 0.030947
464.000000 0.032142
465.000000 0.033390
466.000000 0.034177
467.000000 0.035187
468.000000 0.036070
469.000000 0.037075
470.000000 0.038263
471.000000 0.039612
472.000000 0.040832
473.000000 0.042181
474.000000 0.043494
475.000000 0.045508
476.000000 0.047029
477.000000 0.048794
478.000000 0.050545
479.000000 0.052341
480.000000 0.054648
481.000000 0.056603
482.000000 0.059050
483.000000 0.061393
484.000000 0.063426
485.000000 0.066077
486.000000 0.068435
487.000000 0.071217
488.000000 0.073741
489.000000 0.076498
490.000000 0.079303
491.000000 0.082301
492.000000 0.085169
493.000000 0.087977
494.000000 0.091140
495.000000 0.094207
496.000000 0.097668
497.000000 0.100373
498.000000 0.103543
499.000000 0.106740
500.000000 0.109802
501.000000 0.112914
502.000000 0.116060
503.000000 0.119541
504.000000 0.122745
505.000000 0.125843
506.000000 0.129162
507.000000 0.132373
508.000000 0.135939
509.000000 0.139055
510.000000 0.142599
511.000000 0.145714
512.000000 0.148916
513.000000 0.152206
514.000000 0.155303
515.000000 0.158745
516.000000 0.161939
517.000000 0.164812
518.000000 0.167935
519.000000 0.170940
520.000000 0.173453
521.000000 0.176696
522.000000 0.179301
523.000000 0.182208
524.000000 0.184818
525.000000 0.187678
526.000000 0.189909
527.000000 0.192844
528.000000 0.194995
529.000000 0.197278
530.000000 0.199225
531.000000 0.201015
532.000000 0.202979
533.000000 0.206969
534.000000 0.206624
535.000000 0.208135
536.000000 0.209011
537.000000 0.210630
538.000000 0.212137
539.000000 0.213419
540.000000 0.214202
541.000000 0.215684
542.000000 0.215854
543.000000 0.216584
544.000000 0.217551
545.000000 0.218022
546.000000 0.218236
547.000000 0.219302
548.000000 0.219060
549.000000 0.219052
550.000000 0.220040
551.000000 0.220127
552.000000 0.220234
553.000000 0.220034
554.000000 0.220155
555.000000 0.220326
556.000000 0.220474
557.000000 0.220048
558.000000 0.220151
559.000000 0.219951
560.000000 0.219736
561.000000 0.219803
562.000000 0.219424
563.000000 0.219449
564.000000 0.217854
565.000000 0.219021
566.000000 0.219008
567.000000 0.219042
568.000000 0.219052
569.000000 0.218814
570.000000 0.218806
571.000000 0.218794
572.000000 0.219225
573.000000 0.219181
574.000000 0.219369
575.000000 0.219196
576.000000 0.219567
577.000000 0.219942
578.000000 0.220434
579.000000 0.220652
580.000000 0.220833
581.000000 0.220878
582.000000 0.222058
583.000000 0.222180
584.000000 0.221479
585.000000 0.220347
586.000000 0.221953
587.000000 0.221748
588.000000 0.222170
589.000000 0.221757
590.000000 0.220790
591.000000 0.220742
592.000000 0.220692
593.000000 0.220106
594.000000 0.219110
595.000000 0.218420
596.000000 0.217294
597.000000 0.216401
598.000000 0.214625
599.000000 0.213537
600.000000 0.211923
601.000000 0.210434
602.000000 0.208354
603.000000 0.206395
604.000000 0.204688
605.000000 0.202445
606.000000 0.200368
607.000000 0.198178
608.000000 0.195701
609.000000 0.193297
610.000000 0.190945
611.000000 0.188853
612.000000 0.186566
613.000000 0.183944
614.000000 0.181911
615.000000 0.179251
616.000000 0.176401
617.000000 0.174403
618.000000 0.171636
619.000000 0.169953
620.000000 0.167284
621.000000 0.165313
622.000000 0.162732
623.000000 0.160548
624.000000 0.158383
625.000000 0.155926
626.000000 0.153895
627.000000 0.151421
628.000000 0.149077
629.000000 0.146940
630.000000 0.145015
631.000000 0.142532
632.000000 0.140373
633.000000 0.138138
634.000000 0.135933
635.000000 0.133673
636.000000 0.131543
637.000000 0.129320
638.000000 0.127185
639.000000 0.124844
640.000000 0.122539
641.000000 0.120102
642.000000 0.118001
643.000000 0.115641
644.000000 0.113478
645.000000 0.110881
646.000000 0.108580
647.000000 0.106300
648.000000 0.103856
649.000000 0.101622
650.000000 0.099170
651.000000 0.097323
652.000000 0.095100
653.000000 0.092841
654.000000 0.090664
655.000000 0.088304
656.000000 0.086272
657.000000 0.084356
658.000000 0.082167
659.000000 0.080104
660.000000 0.078051
661.000000 0.076053
662.000000 0.074013
663.000000 0.071819
664.000000 0.070056
665.000000 0.068501
666.000000 0.066756
667.000000 0.065288
668.000000 0.063653
669.000000 0.062308
670.000000 0.061082
671.000000 0.059867
672.000000 0.058386
673.000000 0.057346
674.000000 0.056087
675.000000 0.055118
676.000000 0.054465
677.000000 0.053466
678.000000 0.052646
679.000000 0.051882
680.000000 0.050839
681.000000 0.050181
682.000000 0.049366
683.000000 0.048752
684.000000 0.047877
685.000000 0.046923
686.000000 0.046122
687.000000 0.045136
688.000000 0.044201
689.000000 0.043660
690.000000 0.042668
691.000000 0.041916
692.000000 0.041397
693.000000 0.040534
694.000000 0.039939
695.000000 0.039134
696.000000 0.038595
697.000000 0.038018
698.000000 0.037428
699.000000 0.036815
700.000000 0.036166
701.000000 0.035861
702.000000 0.035070
703.000000 0.034676
704.000000 0.034138
705.000000 0.033679
706.000000 0.033023
707.000000 0.032538
708.000000 0.032026
709.000000 0.031751
710.000000 0.031543
711.000000 0.031120
712.000000 0.030963
713.000000 0.030517
714.000000 0.030298
715.000000 0.030055
716.000000 0.029521
717.000000 0.029051
718.000000 0.028843
719.000000 0.028442
720.000000 0.028340
721.000000 0.028142
722.000000 0.027954
723.000000 0.027772
724.000000 0.027470
725.000000 0.027195
726.000000 0.026950
727.000000 0.026767
728.000000 0.026598
729.000000 0.026409
730.000000 0.026332
731.000000 0.026163
732.000000 0.025895
733.000000 0.025681
734.000000 0.025553
735.000000 0.025381
736.000000 0.025112
737.000000 0.024779
738.000000 0.024704
739.000000 0.024534
740.000000 0.024255
741.000000 0.024134
742.000000 0.023715
743.000000 0.023517
744.000000 0.023323
745.000000 0.023051
746.000000 0.022811
747.000000 0.022629
748.000000 0.022498
749.000000 0.022316
750.000000 0.022525
751.000000 0.021804
752.000000 0.021561
753.000000 0.021614
754.000000 0.021088
755.000000 0.021115
756.000000 0.020734
757.000000 0.020711
758.000000 0.020625
759.000000 0.020455
760.000000 0.020195
761.000000 0.020226
762.000000 0.019908
763.000000 0.019417
764.000000 0.019410
765.000000 0.019425
766.000000 0.019187
767.000000 0.018790
768.000000 0.018728
769.000000 0.018332
770.000000 0.018453
771.000000 0.018248
772.000000 0.017851
773.000000 0.017706
774.000000 0.017398
775.000000 0.017460
776.000000 0.017405
777.000000 0.017050
778.000000 0.016930
779.000000 0.016765
780.000000 0.016544
781.000000 0.016071
782.000000 0.016068
783.000000 0.016176
784.000000 0.015341
785.000000 0.015383
786.000000 0.015229
787.000000 0.015004
788.000000 0.015000
789.000000 0.015000
790.000000 0.014663
791.000000 0.014419
792.000000 0.014218
793.000000 0.013811
794.000000 0.013869
795.000000 0.013455
796.000000 0.013334
797.000000 0.013242
798.000000 0.013073
799.000000 0.012713
800.000000 0.011093
[Extended]
SampleName=Sample-11
Operator=Tanzil
Memo=
