# Supplementary material for: Visible-light-assisted degradation of crystal violet using CuO- and ZnO-incorporated (Am-co-BA)@PVA hydrogel nanocomposites
Source: RSC Adv. 2026 Mar 10;16(15):13332–46. doi: 10.1039/d6ra00342g (PMC12973283; doi:10.1039/d6ra00342g)
Supplement: RA-016-D6RA00342G-s002 [file RA-016-D6RA00342G-s002.zip › CuO_at__Iltaf_pH7_last.sca]

Time:January 01 01:53:31 2239
Lamp:0
SLIT:0.000000
Xmax->Xmin: 800.000000 -> 300.000000
Step:1.000000
Filter:10
300.000000 0.114393
301.000000 0.118503
302.000000 0.119589
303.000000 0.120808
304.000000 0.122427
305.000000 0.123941
306.000000 0.125836
307.000000 0.134537
308.000000 0.124597
309.000000 0.124111
310.000000 0.123016
311.000000 0.122065
312.000000 0.120251
313.000000 0.118281
314.000000 0.115831
315.000000 0.113582
316.000000 0.110777
317.000000 0.108607
318.000000 0.106104
319.000000 0.102701
320.000000 0.099294
321.000000 0.096277
322.000000 0.092814
323.000000 0.089555
324.000000 0.086563
325.000000 0.083525
326.000000 0.080801
327.000000 0.078061
328.000000 0.075814
329.000000 0.073763
330.000000 0.071949
331.000000 0.070012
332.000000 0.068219
333.000000 0.066679
334.000000 0.065175
335.000000 0.063549
336.000000 0.062026
337.000000 0.060759
338.000000 0.059511
339.000000 0.058802
340.000000 0.046347
341.000000 0.054789
342.000000 0.054356
343.000000 0.053723
344.000000 0.052394
345.000000 0.051864
346.000000 0.051044
347.000000 0.050822
348.000000 0.050378
349.000000 0.049770
350.000000 0.049437
351.000000 0.049463
352.000000 0.048993
353.000000 0.048451
354.000000 0.048084
355.000000 0.048249
356.000000 0.047773
357.000000 0.047478
358.000000 0.047529
359.000000 0.047501
360.000000 0.047326
361.000000 0.047223
362.000000 0.046978
363.000000 0.046703
364.000000 0.046555
365.000000 0.046533
366.000000 0.046512
367.000000 0.046581
368.000000 0.046326
369.000000 0.047223
370.000000 0.046128
371.000000 0.045293
372.000000 0.045372
373.000000 0.044903
374.000000 0.044395
375.000000 0.044295
376.000000 0.044100
377.000000 0.044471
378.000000 0.048227
379.000000 0.043895
380.000000 0.042895
381.000000 0.042446
382.000000 0.042498
383.000000 0.041690
384.000000 0.041183
385.000000 0.040620
386.000000 0.039944
387.000000 0.039224
388.000000 0.038117
389.000000 0.037697
390.000000 0.036872
391.000000 0.036485
392.000000 0.035646
393.000000 0.034903
394.000000 0.033983
395.000000 0.033469
396.000000 0.032913
397.000000 0.032287
398.000000 0.031349
399.000000 0.030990
400.000000 0.030327
401.000000 0.029861
402.000000 0.029305
403.000000 0.029024
404.000000 0.028061
405.000000 0.027822
406.000000 0.027518
407.000000 0.026544
408.000000 0.026260
409.000000 0.026033
410.000000 0.025840
411.000000 0.025369
412.000000 0.024706
413.000000 0.024345
414.000000 0.024193
415.000000 0.023689
416.000000 0.023350
417.000000 0.023138
418.000000 0.022943
419.000000 0.022641
420.000000 0.022350
421.000000 0.022416
422.000000 0.022035
423.000000 0.021980
424.000000 0.021679
425.000000 0.021905
426.000000 0.021774
427.000000 0.021671
428.000000 0.021718
429.000000 0.021706
430.000000 0.021719
431.000000 0.022056
432.000000 0.022240
433.000000 0.022121
434.000000 0.022144
435.000000 0.022472
436.000000 0.022660
437.000000 0.022830
438.000000 0.023304
439.000000 0.023458
440.000000 0.023718
441.000000 0.024053
442.000000 0.024504
443.000000 0.024603
444.000000 0.025384
445.000000 0.026066
446.000000 0.026602
447.000000 0.027313
448.000000 0.028030
449.000000 0.029158
450.000000 0.030230
451.000000 0.028411
452.000000 0.031485
453.000000 0.029586
454.000000 0.030613
455.000000 0.031595
456.000000 0.032354
457.000000 0.032881
458.000000 0.033660
459.000000 0.035020
460.000000 0.035981
461.000000 0.037284
462.000000 0.038700
463.000000 0.039824
464.000000 0.041184
465.000000 0.042294
466.000000 0.044055
467.000000 0.045134
468.000000 0.046684
469.000000 0.048161
470.000000 0.049524
471.000000 0.051633
472.000000 0.052979
473.000000 0.054620
474.000000 0.056460
475.000000 0.058768
476.000000 0.060607
477.000000 0.062607
478.000000 0.064762
479.000000 0.067036
480.000000 0.069776
481.000000 0.071771
482.000000 0.074450
483.000000 0.076779
484.000000 0.078967
485.000000 0.081640
486.000000 0.084249
487.000000 0.086962
488.000000 0.089548
489.000000 0.092270
490.000000 0.095107
491.000000 0.097987
492.000000 0.100647
493.000000 0.103409
494.000000 0.106401
495.000000 0.109266
496.000000 0.112205
497.000000 0.114872
498.000000 0.117766
499.000000 0.120616
500.000000 0.123203
501.000000 0.126493
502.000000 0.129291
503.000000 0.132278
504.000000 0.135377
505.000000 0.138304
506.000000 0.141601
507.000000 0.144438
508.000000 0.147807
509.000000 0.150621
510.000000 0.153832
511.000000 0.156932
512.000000 0.159802
513.000000 0.162760
514.000000 0.165727
515.000000 0.169060
516.000000 0.171727
517.000000 0.174530
518.000000 0.177270
519.000000 0.180179
520.000000 0.182454
521.000000 0.185330
522.000000 0.187912
523.000000 0.190426
524.000000 0.192970
525.000000 0.195300
526.000000 0.198095
527.000000 0.200443
528.000000 0.202706
529.000000 0.204624
530.000000 0.206497
531.000000 0.208216
532.000000 0.209893
533.000000 0.213949
534.000000 0.213327
535.000000 0.214747
536.000000 0.215748
537.000000 0.217330
538.000000 0.218747
539.000000 0.219825
540.000000 0.220817
541.000000 0.221526
542.000000 0.222529
543.000000 0.223735
544.000000 0.223713
545.000000 0.224909
546.000000 0.225545
547.000000 0.226037
548.000000 0.226081
549.000000 0.226478
550.000000 0.226660
551.000000 0.226795
552.000000 0.227009
553.000000 0.227313
554.000000 0.227344
555.000000 0.227436
556.000000 0.227626
557.000000 0.227290
558.000000 0.227284
559.000000 0.226886
560.000000 0.227308
561.000000 0.227121
562.000000 0.226565
563.000000 0.227053
564.000000 0.226115
565.000000 0.227023
566.000000 0.227232
567.000000 0.227220
568.000000 0.227529
569.000000 0.227264
570.000000 0.227577
571.000000 0.227635
572.000000 0.228024
573.000000 0.228179
574.000000 0.228559
575.000000 0.228638
576.000000 0.229033
577.000000 0.229381
578.000000 0.229835
579.000000 0.230191
580.000000 0.230454
581.000000 0.231073
582.000000 0.232150
583.000000 0.231956
584.000000 0.231683
585.000000 0.230411
586.000000 0.232264
587.000000 0.232125
588.000000 0.232201
589.000000 0.231979
590.000000 0.231961
591.000000 0.230998
592.000000 0.231080
593.000000 0.230158
594.000000 0.229399
595.000000 0.228285
596.000000 0.227182
597.000000 0.226229
598.000000 0.224576
599.000000 0.223116
600.000000 0.221190
601.000000 0.219368
602.000000 0.217105
603.000000 0.214732
604.000000 0.212264
605.000000 0.209781
606.000000 0.207511
607.000000 0.204888
608.000000 0.202210
609.000000 0.199477
610.000000 0.196573
611.000000 0.193867
612.000000 0.191011
613.000000 0.188273
614.000000 0.185117
615.000000 0.182481
616.000000 0.179295
617.000000 0.176667
618.000000 0.174292
619.000000 0.171668
620.000000 0.168890
621.000000 0.166327
622.000000 0.163733
623.000000 0.161492
624.000000 0.158671
625.000000 0.156143
626.000000 0.153596
627.000000 0.151230
628.000000 0.148931
629.000000 0.146619
630.000000 0.144473
631.000000 0.142061
632.000000 0.139891
633.000000 0.137974
634.000000 0.135723
635.000000 0.133675
636.000000 0.131736
637.000000 0.129765
638.000000 0.127828
639.000000 0.125916
640.000000 0.123767
641.000000 0.121940
642.000000 0.120008
643.000000 0.118244
644.000000 0.116495
645.000000 0.114460
646.000000 0.112531
647.000000 0.111054
648.000000 0.109360
649.000000 0.107455
650.000000 0.105566
651.000000 0.104444
652.000000 0.102768
653.000000 0.101122
654.000000 0.099602
655.000000 0.098109
656.000000 0.096441
657.000000 0.095169
658.000000 0.093613
659.000000 0.092331
660.000000 0.090844
661.000000 0.089174
662.000000 0.087961
663.000000 0.086446
664.000000 0.085204
665.000000 0.084037
666.000000 0.083048
667.000000 0.082156
668.000000 0.081180
669.000000 0.080320
670.000000 0.079472
671.000000 0.078823
672.000000 0.078124
673.000000 0.077540
674.000000 0.076829
675.000000 0.076700
676.000000 0.076675
677.000000 0.076165
678.000000 0.075985
679.000000 0.075724
680.000000 0.075413
681.000000 0.075294
682.000000 0.074720
683.000000 0.074671
684.000000 0.073982
685.000000 0.073617
686.000000 0.073366
687.000000 0.072614
688.000000 0.072006
689.000000 0.071673
690.000000 0.071008
691.000000 0.070674
692.000000 0.069981
693.000000 0.069484
694.000000 0.069000
695.000000 0.068113
696.000000 0.067557
697.000000 0.067064
698.000000 0.066543
699.000000 0.065931
700.000000 0.065402
701.000000 0.064913
702.000000 0.064320
703.000000 0.063976
704.000000 0.063261
705.000000 0.062907
706.000000 0.061972
707.000000 0.061397
708.000000 0.060956
709.000000 0.060351
710.000000 0.060088
711.000000 0.059630
712.000000 0.059293
713.000000 0.058837
714.000000 0.058475
715.000000 0.058096
716.000000 0.057429
717.000000 0.057051
718.000000 0.056612
719.000000 0.056229
720.000000 0.055844
721.000000 0.055566
722.000000 0.055136
723.000000 0.054699
724.000000 0.054521
725.000000 0.054230
726.000000 0.053764
727.000000 0.053558
728.000000 0.053061
729.000000 0.052848
730.000000 0.052508
731.000000 0.052375
732.000000 0.051850
733.000000 0.051808
734.000000 0.051606
735.000000 0.051325
736.000000 0.051086
737.000000 0.050552
738.000000 0.050345
739.000000 0.049945
740.000000 0.049594
741.000000 0.049168
742.000000 0.048752
743.000000 0.048538
744.000000 0.048277
745.000000 0.047892
746.000000 0.047318
747.000000 0.047132
748.000000 0.046731
749.000000 0.046234
750.000000 0.046322
751.000000 0.045707
752.000000 0.045337
753.000000 0.045222
754.000000 0.044609
755.000000 0.044127
756.000000 0.044236
757.000000 0.043772
758.000000 0.043460
759.000000 0.043258
760.000000 0.042755
761.000000 0.042786
762.000000 0.042494
763.000000 0.042164
764.000000 0.041940
765.000000 0.041816
766.000000 0.041641
767.000000 0.040849
768.000000 0.040995
769.000000 0.040629
770.000000 0.040520
771.000000 0.040255
772.000000 0.039973
773.000000 0.039561
774.000000 0.039541
775.000000 0.039340
776.000000 0.039086
777.000000 0.038714
778.000000 0.038509
779.000000 0.038400
780.000000 0.038031
781.000000 0.037862
782.000000 0.037554
783.000000 0.037485
784.000000 0.036792
785.000000 0.036790
786.000000 0.036285
787.000000 0.036185
788.000000 0.035585
789.000000 0.035803
790.000000 0.035315
791.000000 0.034916
792.000000 0.034769
793.000000 0.034230
794.000000 0.034057
795.000000 0.033792
796.000000 0.033474
797.000000 0.033099
798.000000 0.032790
799.000000 0.032365
800.000000 0.030940
[Extended]
SampleName=Sample-9
Operator=Tanzil
Memo=
