# Supplementary material for: Visible-light-assisted degradation of crystal violet using CuO- and ZnO-incorporated (Am-co-BA)@PVA hydrogel nanocomposites
Source: RSC Adv. 2026 Mar 10;16(15):13332–46. doi: 10.1039/d6ra00342g (PMC12973283; doi:10.1039/d6ra00342g)
Supplement: RA-016-D6RA00342G-s002 [file RA-016-D6RA00342G-s002.zip › CuO_at__Iltaf_pH9_last.sca]

Time:January 01 01:58:47 2239
Lamp:0
SLIT:0.000000
Xmax->Xmin: 800.000000 -> 300.000000
Step:1.000000
Filter:10
300.000000 0.076842
301.000000 0.079660
302.000000 0.079589
303.000000 0.080199
304.000000 0.080155
305.000000 0.079582
306.000000 0.080229
307.000000 0.088158
308.000000 0.076238
309.000000 0.074276
310.000000 0.071757
311.000000 0.069229
312.000000 0.066327
313.000000 0.063358
314.000000 0.060244
315.000000 0.057408
316.000000 0.054519
317.000000 0.051731
318.000000 0.049245
319.000000 0.046354
320.000000 0.043424
321.000000 0.040897
322.000000 0.038419
323.000000 0.036672
324.000000 0.034616
325.000000 0.032872
326.000000 0.031699
327.000000 0.030682
328.000000 0.029046
329.000000 0.028468
330.000000 0.027686
331.000000 0.027013
332.000000 0.026549
333.000000 0.025942
334.000000 0.025435
335.000000 0.025193
336.000000 0.024561
337.000000 0.024323
338.000000 0.024039
339.000000 0.024282
340.000000 0.014035
341.000000 0.023921
342.000000 0.023845
343.000000 0.024135
344.000000 0.024107
345.000000 0.024609
346.000000 0.024864
347.000000 0.025053
348.000000 0.025148
349.000000 0.025454
350.000000 0.026105
351.000000 0.025984
352.000000 0.026348
353.000000 0.026645
354.000000 0.026806
355.000000 0.027332
356.000000 0.027183
357.000000 0.027378
358.000000 0.027470
359.000000 0.027963
360.000000 0.028341
361.000000 0.028529
362.000000 0.028913
363.000000 0.029215
364.000000 0.029713
365.000000 0.030245
366.000000 0.030909
367.000000 0.031293
368.000000 0.032244
369.000000 0.033311
370.000000 0.032747
371.000000 0.033227
372.000000 0.034055
373.000000 0.034186
374.000000 0.034255
375.000000 0.034429
376.000000 0.034871
377.000000 0.035775
378.000000 0.039626
379.000000 0.035578
380.000000 0.035217
381.000000 0.034960
382.000000 0.035653
383.000000 0.035310
384.000000 0.035118
385.000000 0.034889
386.000000 0.034657
387.000000 0.034118
388.000000 0.033677
389.000000 0.033402
390.000000 0.033073
391.000000 0.032669
392.000000 0.032325
393.000000 0.031843
394.000000 0.031244
395.000000 0.030994
396.000000 0.030260
397.000000 0.029537
398.000000 0.028680
399.000000 0.028238
400.000000 0.027508
401.000000 0.026947
402.000000 0.026253
403.000000 0.025999
404.000000 0.025185
405.000000 0.024533
406.000000 0.024172
407.000000 0.022923
408.000000 0.022188
409.000000 0.021884
410.000000 0.021119
411.000000 0.020398
412.000000 0.019480
413.000000 0.019113
414.000000 0.018357
415.000000 0.017757
416.000000 0.017250
417.000000 0.016844
418.000000 0.016144
419.000000 0.015714
420.000000 0.015119
421.000000 0.015220
422.000000 0.014480
423.000000 0.014069
424.000000 0.013669
425.000000 0.013503
426.000000 0.013007
427.000000 0.012689
428.000000 0.012559
429.000000 0.012278
430.000000 0.011891
431.000000 0.011961
432.000000 0.011826
433.000000 0.011339
434.000000 0.011295
435.000000 0.011045
436.000000 0.011215
437.000000 0.010918
438.000000 0.010840
439.000000 0.010647
440.000000 0.010750
441.000000 0.010713
442.000000 0.010655
443.000000 0.010439
444.000000 0.010773
445.000000 0.010977
446.000000 0.011100
447.000000 0.011135
448.000000 0.011351
449.000000 0.012066
450.000000 0.012809
451.000000 0.010246
452.000000 0.012948
453.000000 0.010256
454.000000 0.010658
455.000000 0.010432
456.000000 0.011019
457.000000 0.010559
458.000000 0.010736
459.000000 0.011074
460.000000 0.010924
461.000000 0.011245
462.000000 0.011877
463.000000 0.012213
464.000000 0.012991
465.000000 0.013074
466.000000 0.013492
467.000000 0.013623
468.000000 0.013897
469.000000 0.014243
470.000000 0.014524
471.000000 0.015173
472.000000 0.015378
473.000000 0.015845
474.000000 0.016309
475.000000 0.017162
476.000000 0.017622
477.000000 0.018235
478.000000 0.018969
479.000000 0.019545
480.000000 0.020452
481.000000 0.020971
482.000000 0.022050
483.000000 0.022932
484.000000 0.023296
485.000000 0.024337
486.000000 0.025220
487.000000 0.026191
488.000000 0.027405
489.000000 0.028400
490.000000 0.029432
491.000000 0.030852
492.000000 0.032053
493.000000 0.033024
494.000000 0.034565
495.000000 0.035915
496.000000 0.037167
497.000000 0.038291
498.000000 0.039581
499.000000 0.040894
500.000000 0.042238
501.000000 0.043850
502.000000 0.045301
503.000000 0.047045
504.000000 0.048634
505.000000 0.049889
506.000000 0.051572
507.000000 0.052774
508.000000 0.054964
509.000000 0.056455
510.000000 0.058346
511.000000 0.060070
512.000000 0.061597
513.000000 0.063484
514.000000 0.065318
515.000000 0.067129
516.000000 0.068906
517.000000 0.070600
518.000000 0.072217
519.000000 0.074135
520.000000 0.075457
521.000000 0.077403
522.000000 0.078941
523.000000 0.080715
524.000000 0.082340
525.000000 0.084070
526.000000 0.085704
527.000000 0.087551
528.000000 0.089067
529.000000 0.090277
530.000000 0.091473
531.000000 0.092771
532.000000 0.093924
533.000000 0.097456
534.000000 0.096609
535.000000 0.097214
536.000000 0.097954
537.000000 0.099261
538.000000 0.099578
539.000000 0.100662
540.000000 0.101506
541.000000 0.101543
542.000000 0.102226
543.000000 0.103311
544.000000 0.103009
545.000000 0.104015
546.000000 0.104246
547.000000 0.104254
548.000000 0.104341
549.000000 0.104277
550.000000 0.104555
551.000000 0.104446
552.000000 0.104566
553.000000 0.104674
554.000000 0.104800
555.000000 0.104381
556.000000 0.104694
557.000000 0.104342
558.000000 0.104089
559.000000 0.103923
560.000000 0.104047
561.000000 0.104133
562.000000 0.103765
563.000000 0.104074
564.000000 0.102913
565.000000 0.104311
566.000000 0.104432
567.000000 0.104391
568.000000 0.104680
569.000000 0.104784
570.000000 0.105252
571.000000 0.105576
572.000000 0.105818
573.000000 0.106351
574.000000 0.106967
575.000000 0.107450
576.000000 0.107791
577.000000 0.108582
578.000000 0.109395
579.000000 0.110079
580.000000 0.110423
581.000000 0.111237
582.000000 0.112552
583.000000 0.112880
584.000000 0.112211
585.000000 0.111519
586.000000 0.113303
587.000000 0.113322
588.000000 0.113243
589.000000 0.112960
590.000000 0.112204
591.000000 0.112284
592.000000 0.111354
593.000000 0.110380
594.000000 0.108979
595.000000 0.108153
596.000000 0.106320
597.000000 0.104996
598.000000 0.102833
599.000000 0.101166
600.000000 0.098685
601.000000 0.096253
602.000000 0.093277
603.000000 0.090276
604.000000 0.087682
605.000000 0.084620
606.000000 0.081684
607.000000 0.078677
608.000000 0.075588
609.000000 0.072368
610.000000 0.069039
611.000000 0.066029
612.000000 0.062996
613.000000 0.059874
614.000000 0.056774
615.000000 0.053672
616.000000 0.050722
617.000000 0.047805
618.000000 0.045084
619.000000 0.042519
620.000000 0.039556
621.000000 0.037257
622.000000 0.034600
623.000000 0.032156
624.000000 0.029835
625.000000 0.027226
626.000000 0.025050
627.000000 0.022711
628.000000 0.020358
629.000000 0.018233
630.000000 0.016495
631.000000 0.014426
632.000000 0.012446
633.000000 0.010519
634.000000 0.008757
635.000000 0.006905
636.000000 0.005231
637.000000 0.003371
638.000000 0.001628
639.000000 -0.000046
640.000000 -0.001853
641.000000 -0.003503
642.000000 -0.005281
643.000000 -0.006959
644.000000 -0.008251
645.000000 -0.009980
646.000000 -0.011598
647.000000 -0.012912
648.000000 -0.014316
649.000000 -0.015659
650.000000 -0.017193
651.000000 -0.018217
652.000000 -0.019332
653.000000 -0.020420
654.000000 -0.021529
655.000000 -0.022550
656.000000 -0.023562
657.000000 -0.024451
658.000000 -0.025295
659.000000 -0.026020
660.000000 -0.026718
661.000000 -0.027572
662.000000 -0.027960
663.000000 -0.028538
664.000000 -0.028920
665.000000 -0.028945
666.000000 -0.028741
667.000000 -0.028683
668.000000 -0.028353
669.000000 -0.027966
670.000000 -0.027128
671.000000 -0.026080
672.000000 -0.025244
673.000000 -0.024009
674.000000 -0.023100
675.000000 -0.021716
676.000000 -0.019805
677.000000 -0.018584
678.000000 -0.016895
679.000000 -0.015341
680.000000 -0.013823
681.000000 -0.012368
682.000000 -0.010973
683.000000 -0.009491
684.000000 -0.008524
685.000000 -0.007600
686.000000 -0.006454
687.000000 -0.005727
688.000000 -0.004875
689.000000 -0.003982
690.000000 -0.003558
691.000000 -0.002723
692.000000 -0.002515
693.000000 -0.001999
694.000000 -0.001421
695.000000 -0.001118
696.000000 -0.000633
697.000000 -0.000321
698.000000 -0.000186
699.000000 -0.000074
700.000000 0.000061
701.000000 0.000344
702.000000 0.000565
703.000000 0.000754
704.000000 0.000840
705.000000 0.000909
706.000000 0.000719
707.000000 0.000990
708.000000 0.000839
709.000000 0.001036
710.000000 0.001273
711.000000 0.001402
712.000000 0.001581
713.000000 0.001724
714.000000 0.001698
715.000000 0.001781
716.000000 0.001772
717.000000 0.001553
718.000000 0.001458
719.000000 0.001445
720.000000 0.001628
721.000000 0.001759
722.000000 0.001747
723.000000 0.001718
724.000000 0.001707
725.000000 0.001724
726.000000 0.001709
727.000000 0.001666
728.000000 0.001701
729.000000 0.001740
730.000000 0.001846
731.000000 0.001903
732.000000 0.001886
733.000000 0.001988
734.000000 0.001960
735.000000 0.002042
736.000000 0.001814
737.000000 0.001905
738.000000 0.002086
739.000000 0.002042
740.000000 0.001884
741.000000 0.001918
742.000000 0.001778
743.000000 0.001855
744.000000 0.001759
745.000000 0.001735
746.000000 0.001456
747.000000 0.001523
748.000000 0.001478
749.000000 0.001418
750.000000 0.001608
751.000000 0.001246
752.000000 0.000992
753.000000 0.001161
754.000000 0.000937
755.000000 0.000898
756.000000 0.000816
757.000000 0.000646
758.000000 0.000772
759.000000 0.000809
760.000000 0.000468
761.000000 0.000824
762.000000 0.000703
763.000000 0.000452
764.000000 0.000437
765.000000 0.000549
766.000000 0.000448
767.000000 -0.000001
768.000000 0.000213
769.000000 0.000074
770.000000 0.000048
771.000000 -0.000099
772.000000 -0.000267
773.000000 -0.000468
774.000000 -0.000601
775.000000 -0.000401
776.000000 -0.000555
777.000000 -0.000947
778.000000 -0.000998
779.000000 -0.001225
780.000000 -0.001116
781.000000 -0.001296
782.000000 -0.001069
783.000000 -0.001106
784.000000 -0.001796
785.000000 -0.001602
786.000000 -0.001630
787.000000 -0.001594
788.000000 -0.001984
789.000000 -0.001596
790.000000 -0.002000
791.000000 -0.002325
792.000000 -0.002343
793.000000 -0.002621
794.000000 -0.002574
795.000000 -0.002923
796.000000 -0.002868
797.000000 -0.003066
798.000000 -0.003134
799.000000 -0.003348
800.000000 -0.004651
[Extended]
SampleName=Sample-13
Operator=Tanzil
Memo=
