# Supplementary material for: Visible-light-assisted degradation of crystal violet using CuO- and ZnO-incorporated (Am-co-BA)@PVA hydrogel nanocomposites
Source: RSC Adv. 2026 Mar 10;16(15):13332–46. doi: 10.1039/d6ra00342g (PMC12973283; doi:10.1039/d6ra00342g)
Supplement: RA-016-D6RA00342G-s002 [file RA-016-D6RA00342G-s002.zip › CuO-Doped.xlsx]

## Sheet: Sheet1
	Pore volume (cm3/g)		pore width (Ao)
	0.010251	0.007261	581	272.9	2.66068e-05
	0.00299	0.001915	308.1	99.3	1.9285e-05
	0.001075	0.000426	208.8	50.9	8.36935e-06
	0.000649	0.00022	157.9	31.4	7.00637e-06
	0.000429	0.000119	126.5	21.2	5.61321e-06
	0.00031	7.5e-05	105.3	15.3	4.90196e-06
	0.000235	5.6e-05	90	11.6	4.82759e-06
	0.000179	3.7e-05	78.4	9.1	4.06593e-06
	0.000142	2.2e-05	69.3	7.4	2.97297e-06
	0.00012	1.9e-05	61.9	6.1	3.11475e-06
	0.000101	1.8e-05	55.8	5.1	3.52941e-06
	8.3e-05	4e-06	50.7	4.4	9.09091e-07
	7.9e-05	4e-06	46.3	3.8	1.05263e-06
	7.5e-05	1e-05	42.5	3.4	2.94118e-06
	6.5e-05	-5e-06	39.1	3	-1.66667e-06
	7e-05	6e-06	36.1	2.7	2.22222e-06
	6.4e-05	-7e-06	33.4	2.5	-2.8e-06
	7.1e-05	5e-06	30.9	2.3	2.17391e-06
	6.6e-05	1e-06	28.6	2	5e-07
	6.5e-05	0	26.6	2	0
	6.5e-05	2e-06	24.6	1.9	1.05263e-06
	6.3e-05	9e-06	22.7	1.8	5e-06
	5.4e-05	8e-06	20.9	1.7	4.70588e-06
	4.6e-05	1.2e-05	19.2	1.7	7.05882e-06
	3.4e-05	3.4e-05	17.5	17.5	1.94286e-06
