# Supplementary material for: Visible-light-assisted degradation of crystal violet using CuO- and ZnO-incorporated (Am-co-BA)@PVA hydrogel nanocomposites
Source: RSC Adv. 2026 Mar 10;16(15):13332–46. doi: 10.1039/d6ra00342g (PMC12973283; doi:10.1039/d6ra00342g)
Supplement: RA-016-D6RA00342G-s002 [file RA-016-D6RA00342G-s002.zip › HPBA_C.tsv]

X	Y
400.156867364213	68.928759027403
400.638984071881	69.7928740996781
401.121100779548	70.4980335175028
401.603217487216	71.4538520899393
402.085334194884	72.7709237833137
402.567450902552	74.2505166158061
403.049567610219	75.504046449504
403.531684317887	76.214356352325
404.013801025555	76.28939578534
404.495917733223	75.9435359555558
404.97803444089	75.5828311864413
405.460151148558	75.6728004315239
405.942267856226	76.4974961325316
406.424384563893	78.003285987997
406.906501271561	79.7743737839906
407.388617979229	81.2213267301896
407.870734686897	81.86488465403
408.352851394564	81.5050350978051
408.834968102232	80.3068402023414
409.3170848099	78.6961452274046
409.799201517567	77.203675775071
410.281318225235	76.217542854352
410.763434932903	75.8885591930017
411.245551640571	76.1318105634818
411.727668348238	76.7456762972091
412.209785055906	77.5170010391233
412.691901763574	78.285925219662
413.174018471242	78.9573295421671
413.656135178909	79.4525285159044
414.138251886577	79.6808795154754
414.620368594245	79.5324784839895
415.102485301913	78.8751075210026
415.58460200958	77.586185796403
416.066718717248	75.5734200041176
416.548835424916	72.8212338718858
417.030952132583	69.4582185902505
417.513068840251	65.8589748153777
417.995185547919	62.7393453084456
418.477302255587	60.905137979129
418.959418963254	60.797678996124
419.441535670922	62.1387159466563
419.92365237859	64.1835854332197
420.405769086258	66.1847494680873
420.887885793925	67.6975584231823
421.370002501593	68.6115465158072
421.852119209261	69.0117618836033
422.334235916928	69.0877836709137
422.816352624596	69.0394599389766
423.298469332264	69.0413487386921
423.780586039932	69.1975271740654
424.262702747599	69.5310878540479
424.744819455267	69.9951745414173
425.226936162935	70.5027769202366
425.709052870603	70.975402930988
426.19116957827	71.3807726936768
426.673286285938	71.7488286065909
427.155402993606	72.1471790133407
427.637519701273	72.642121767649
428.119636408941	73.2557406370212
428.601753116609	73.9489425002602
429.083869824277	74.6252361658444
429.565986531944	75.1776934957143
430.048103239612	75.5318787664781
430.53021994728	75.6946086538543
431.012336654947	75.7501919370322
431.494453362615	75.8278132434551
431.976570070283	76.0316166723705
432.458686777951	76.3837282846599
432.940803485618	76.8021055382093
433.422920193286	77.1262631309462
433.905036900954	77.1906170427722
434.387153608622	76.8878952611493
434.869270316289	76.2290370225747
435.351387023957	75.3358711083476
435.833503731625	74.4084079611241
436.315620439293	73.640428545585
436.79773714696	73.1654734568505
437.279853854628	73.013011124571
437.761970562296	73.1157486451078
438.244087269963	73.3569137554307
438.726203977631	73.6319137570373
439.208320685299	73.8908028531802
439.690437392967	74.1327639061875
440.172554100634	74.3848136467415
440.654670808302	74.6675396750956
441.13678751597	74.973734602972
441.618904223638	75.2660872197203
442.101020931305	75.4990910486722
442.583137638973	75.6420333009399
443.065254346641	75.6984001361422
443.547371054308	75.6996262649837
444.029487761976	75.685958367223
444.511604469644	75.6780172602245
444.993721177312	75.6639300484299
445.475837884979	75.6018971511612
445.957954592647	75.4444045955875
446.440071300315	75.156893897651
446.922188007983	74.7332771396346
447.40430471565	74.1956407081968
447.886421423318	73.5849991490944
448.368538130986	72.9469172795835
448.850654838653	72.3183041112888
449.332771546321	71.7303138445604
449.814888253989	71.2122630633035
450.297004961657	70.7983205914469
450.779121669324	70.5358218781963
451.261238376992	70.4717367145287
451.74335508466	70.6326138835633
452.225471792327	71.0006374475302
452.707588499995	71.5056880466282
453.189705207663	72.0466202912445
453.671821915331	72.5309863130663
454.153938622998	72.9193004813883
454.636055330666	73.2287010660041
455.118172038334	73.5176454323933
455.600288746002	73.850057456026
456.082405453669	74.2670056897545
456.564522161337	74.7561411628561
457.046638869005	75.2495005411469
457.528755576672	75.6402040960013
458.01087228434	75.8379439770114
458.492988992008	75.8128627047412
458.975105699676	75.5971981862094
459.457222407343	75.2560098188201
459.939339115011	74.8481461041485
460.421455822679	74.4109743364946
460.903572530347	73.9592794278234
461.385689238014	73.502735109447
461.867805945682	73.0651057727339
462.34992265335	72.6884175334754
462.832039361018	72.4281025494581
463.314156068685	72.3327103172373
463.796272776353	72.4166033117702
464.278389484021	72.6499807692238
464.760506191688	72.9619121148636
465.242622899356	73.2678714260785
465.724739607024	73.4840090183837
466.206856314692	73.5518971256221
466.688973022359	73.4508949105616
467.171089730027	73.1991517121356
467.653206437695	72.8485266332819
468.135323145362	72.4651924747615
468.61743985303	72.1172102579481
469.099556560698	71.8561077764168
469.581673268366	71.7173036196783
470.063789976033	71.7283731118328
470.545906683701	71.9085759561307
471.028023391369	72.2641359008278
471.510140099037	72.7718441055009
471.992256806704	73.371427764984
472.474373514372	73.9674680324052
472.95649022204	74.4589187292518
473.438606929707	74.7809713676986
473.920723637375	74.9165094436708
474.402840345043	74.8932617794637
474.884957052711	74.7609658242757
475.367073760378	74.5776044874245
475.849190468046	74.3950843045984
476.331307175714	74.2519095679667
476.813423883382	74.1750444552217
477.295540591049	74.1743589884464
477.777657298717	74.2421690629652
478.259774006385	74.351252983445
478.741890714052	74.4599801218235
479.22400742172	74.520816287869
479.706124129388	74.4938441175259
480.188240837056	74.3651150736412
480.670357544723	74.1540560834939
481.152474252391	73.9123093210293
481.634590960059	73.7036105015763
482.116707667727	73.5899800016287
482.598824375394	73.6091563572066
483.080941083062	73.7617875066768
483.56305779073	74.011219664103
484.045174498398	74.2969261423487
484.527291206065	74.5611844030727
485.009407913733	74.7638280395032
485.491524621401	74.8943459381132
485.973641329068	74.9626163166987
486.455758036736	74.9837982523029
486.937874744404	74.9647038253116
487.419991452072	74.9015509251154
487.902108159739	74.7876133412987
488.384224867407	74.6260393004829
488.866341575075	74.4392929462346
489.348458282742	74.2716849927246
489.83057499041	74.175252224447
490.312691698078	74.1980339591686
490.794808405746	74.3639060617356
491.276925113413	74.6618015513373
491.759041821081	75.0467109102629
492.241158528749	75.4547721828366
492.723275236417	75.8273452705258
493.205391944084	76.1190141639045
493.687508651752	76.30556399124
494.16962535942	76.3787267240341
494.651742067087	76.3389211040073
495.133858774755	76.1945578987899
495.615975482423	75.9649110733331
496.098092190091	75.6874312230281
496.580208897758	75.414658981294
497.062325605426	75.2082597456114
497.544442313094	75.1243259676861
498.026559020762	75.1887461506796
498.508675728429	75.3852225789875
498.990792436097	75.6502053680545
499.472909143765	75.8949701206746
499.955025851432	76.0225484389685
500.4371425591	75.9615217301717
500.919259266768	75.6899122402531
501.401375974436	75.2428559738028
501.883492682103	74.7059405721559
502.365609389771	74.1827278061508
502.847726097439	73.7687295426017
503.329842805107	73.5145326325537
503.811959512774	73.4219114512112
504.294076220442	73.4568805245334
504.77619292811	73.5713801114386
505.258309635777	73.7184318605484
505.740426343445	73.8572688592343
506.222543051113	73.9597801002325
506.704659758781	74.0090040697267
507.186776466448	74.0022096878388
507.668893174116	73.9520848228842
508.151009881784	73.886221776777
508.633126589452	73.8412852863085
509.115243297119	73.8505879750149
509.597360004787	73.9372049645046
510.079476712455	74.1020718662117
510.561593420122	74.3217597326374
511.04371012779	74.5495477182105
511.525826835458	74.7300588137903
512.007943543126	74.8172581346618
512.490060250793	74.7850636093965
512.972176958461	74.6382157334209
513.454293666129	74.4087536212916
513.936410373797	74.1501416796465
514.418527081464	73.9191910691374
514.900643789132	73.766339492015
515.3827604968	73.7255652040779
515.864877204467	73.8066430118342
516.346993912135	73.9961392506472
516.829110619803	74.260125157446
517.311227327471	74.5562421996285
517.793344035138	74.841048740162
518.275460742806	75.0852113104605
518.757577450474	75.2815104416689
519.239694158142	75.4431975788727
519.721810865809	75.5942503210383
520.203927573477	75.7545174897533
520.686044281145	75.9301047641475
521.168160988812	76.1078664738522
521.65027769648	76.2609025985853
522.132394404148	76.357119944072
522.614511111816	76.3746195085313
523.096627819483	76.3082907084515
523.578744527151	76.1715217109631
524.060861234819	75.9888447655347
524.542977942487	75.7884598240208
525.025094650154	75.5931535895126
525.507211357822	75.4140350413983
525.98932806549	75.252789357124
526.471444773157	75.1078086466088
526.953561480825	74.9818885906658
527.435678188493	74.8862558339148
527.917794896161	74.8380242934736
528.399911603828	74.8525352406347
528.882028311496	74.9381517656225
529.364145019164	75.0907417186291
529.846261726831	75.295176681505
530.328378434499	75.5285020499729
530.810495142167	75.7684256492653
531.292611849835	75.997072533385
531.774728557502	76.1997207286111
532.25684526517	76.3624738275239
532.738961972838	76.4667365435139
533.221078680506	76.48909708519
533.703195388173	76.4100320343851
534.185312095841	76.2227476473678
534.667428803509	75.9442113482553
535.149545511176	75.6137782354398
535.631662218844	75.2891003744246
536.113778926512	75.02738885626
536.59589563418	74.8657982802489
537.078012341847	74.8139063495657
537.560129049515	74.8501613841699
538.042245757183	74.9345890561204
538.524362464851	75.0211841335034
539.006479172518	75.0764537265823
539.488595880186	75.0853231534643
539.970712587854	75.0494173410847
540.452829295521	74.9808896709264
540.934946003189	74.8955196195315
541.417062710857	74.8093032834248
541.899179418525	74.7367032702588
542.381296126192	74.6939461724462
542.86341283386	74.6992046879626
543.345529541528	74.7680168843623
543.827646249196	74.9086022671764
544.309762956863	75.1138049314813
544.791879664531	75.360128035562
545.273996372199	75.6092429196478
545.756113079867	75.82177344932
546.238229787534	75.9721631442515
546.720346495202	76.0555265277074
547.20246320287	76.0881876501311
547.684579910537	76.0963598764244
548.166696618205	76.1047068100947
548.648813325873	76.124418850032
549.130930033541	76.1528967044415
549.613046741208	76.1800498142604
550.095163448876	76.1993216517633
550.577280156544	76.2149564860328
551.059396864212	76.2427944311032
551.541513571879	76.3010756185619
552.023630279547	76.4012652571118
552.505746987215	76.5388574238638
552.987863694882	76.6946517952265
553.46998040255	76.8407440348028
553.952097110218	76.9541474439942
554.434213817886	77.0267169700775
554.916330525553	77.0662404571996
555.398447233221	77.0901157926432
555.880563940889	77.1133490532789
556.362680648557	77.1397955704746
556.844797356224	77.1589878971789
557.326914063892	77.1526195898109
557.80903077156	77.1048493102817
558.291147479227	77.0131109324225
558.773264186895	76.8900850292119
559.255380894563	76.7585008323112
559.737497602231	76.6379828456495
560.219614309898	76.5365354306814
560.701731017566	76.4457735335075
561.183847725234	76.3479705260034
561.665964432902	76.2264652619541
562.148081140569	76.0789546969564
562.630197848237	75.9213919541174
563.112314555905	75.7852669966603
563.594431263572	75.7035894646456
564.07654797124	75.6960748888169
564.558664678908	75.761015306318
565.040781386576	75.8743352648184
565.522898094243	75.9999202961295
566.005014801911	76.1013121851569
566.487131509579	76.1573229708984
566.969248217247	76.1655810608236
567.451364924914	76.1407468793815
567.933481632582	76.1044315347452
568.41559834025	76.0767951051517
568.897715047917	76.0686848095058
569.379831755585	76.079479103213
569.861948463253	76.0998917925656
570.344065170921	76.1163602461504
570.826181878588	76.1159304487902
571.308298586256	76.0868746419444
571.790415293924	76.0209514718236
572.272532001591	75.9147999420734
572.754648709259	75.7716890720263
573.236765416927	75.603466684682
573.718882124595	75.4301669478984
574.200998832262	75.2795299098926
574.68311553993	75.178756654421
575.165232247598	75.1481176616093
575.647348955266	75.1937201845718
576.129465662933	75.3041065429478
576.611582370601	75.4532983054039
577.093699078269	75.6093857851173
577.575815785936	75.7472335190098
578.057932493604	75.8519021705287
578.540049201272	75.9203261934707
579.02216590894	75.9570132612348
579.504282616607	75.9694282522568
579.986399324275	75.9646235503066
580.468516031943	75.9483825892711
580.950632739611	75.9270778474675
581.432749447278	75.9078527845685
581.914866154946	75.8974265351261
582.396982862614	75.8998388428334
582.879099570281	75.9134445136465
583.361216277949	75.9310362047685
583.843332985617	75.9427038393338
584.325449693285	75.9423681170347
584.807566400952	75.9325426129574
585.28968310862	75.9262056136881
585.771799816288	75.9407425032731
586.253916523956	75.9902426054338
586.736033231623	76.0749959217515
587.218149939291	76.1770269336231
587.700266646959	76.2646973828565
588.182383354626	76.3097170110615
588.664500062294	76.2995356805089
589.146616769962	76.243955768138
589.62873347763	76.1757020365631
590.110850185297	76.1383859409709
590.592966892965	76.1759121158311
591.075083600633	76.312097469663
591.557200308301	76.5420405013653
592.039317015968	76.8302791008507
592.521433723636	77.1244177844328
593.003550431304	77.3699717267196
593.485667138972	77.5249599255615
593.967783846639	77.5717439666324
594.449900554307	77.5140978775766
594.932017261975	77.3731835313026
595.414133969642	77.1779080156937
595.89625067731	76.9618180125376
596.378367384978	76.7576999608001
596.860484092645	76.5932323860476
597.342600800313	76.4926618345725
597.824717507981	76.4725606482017
598.306834215649	76.5393840163234
598.788950923316	76.6883111775053
599.271067630984	76.9024767829362
599.753184338652	77.1564813489294
600.23530104632	77.4193962430167
600.717417753987	77.664006836236
601.199534461655	77.8703640466238
601.681651169323	78.0268965700976
602.163767876991	78.1300162833864
602.645884584658	78.1805452523026
603.128001292326	78.1815160255099
603.610117999994	78.1371836277984
604.092234707661	78.0538295056393
604.574351415329	77.9407458396834
605.056468122997	77.8092638365329
605.538584830665	77.6728318374584
606.020701538332	77.5439631449529
606.502818246	77.4319365828759
606.984934953668	77.3435617462223
607.467051661336	77.283135106235
607.949168369003	77.2538260784326
608.431285076671	77.2581755314094
608.913401784339	77.2968854799405
609.395518492006	77.3668888131004
609.877635199674	77.4594191597912
610.359751907342	77.5611300965076
610.84186861501	77.6563858748052
611.323985322677	77.7315969867655
611.806102030345	77.7805405324054
612.288218738013	77.8048855077452
612.770335445681	77.8127004219691
613.252452153348	77.8129890751316
613.734568861016	77.8110402921915
614.216685568684	77.804829925847
614.698802276351	77.7868665475152
615.180918984019	77.7477855732832
615.663035691687	77.6835495058943
616.145152399355	77.5986949835192
616.627269107022	77.5080885107342
617.10938581469	77.429912054166
617.591502522358	77.3789869408701
618.073619230026	77.3625855288259
618.555735937693	77.3772631067376
619.037852645361	77.4114653003252
619.519969353029	77.4491814477921
620.002086060696	77.4787872320933
620.484202768364	77.4940258109019
620.966319476032	77.495533798669
621.4484361837	77.4875104189246
621.930552891367	77.4744520874931
622.412669599035	77.458101496642
622.894786306703	77.4374717907711
623.376903014371	77.4117620835258
623.859019722038	77.3833762792353
624.341136429706	77.35900866436
624.823253137374	77.3492872336545
625.305369845041	77.364143271256
625.787486552709	77.408683993817
626.269603260377	77.4811045827873
626.751719968045	77.5733554521341
627.233836675712	77.6745300277769
627.71595338338	77.7740474787598
628.198070091048	77.8650036796253
628.680186798716	77.9427328037159
629.162303506383	78.0025402463902
629.644420214051	78.0379663736735
630.126536921719	78.0403298665397
630.608653629386	78.0019904648461
631.090770337054	77.92158637208
631.572887044722	77.8079436110404
632.05500375239	77.6812938162691
632.537120460057	77.5675942227921
633.019237167725	77.4941413375151
633.501353875393	77.4786786360554
633.983470583061	77.524396442981
634.465587290728	77.6195019866433
634.947703998396	77.7429042144594
635.429820706064	77.8725662272722
635.911937413731	77.9921958720958
636.394054121399	78.0966928640015
636.876170829067	78.190144784004
637.358287536735	78.2809879566278
637.840404244402	78.3752168555258
638.32252095207	78.4727276682535
638.804637659738	78.5666316176997
639.286754367406	78.6475272633883
639.768871075073	78.7076026805829
640.250987782741	78.745809278256
640.733104490409	78.7687642658731
641.215221198077	78.790165930652
641.697337905744	78.8258726675186
642.179454613412	78.8888836289047
642.66157132108	78.9866315028036
643.143688028747	79.1184229127573
643.625804736415	79.2760810407203
644.107921444083	79.4448175093088
644.59003815175	79.6074232105499
645.072154859418	79.7469214253145
645.554271567086	79.8494068836335
646.036388274754	79.9081326697661
646.518504982421	79.9234912205273
647.000621690089	79.9033196280895
647.482738397757	79.8590935107881
647.964855105425	79.8050210227885
648.446971813092	79.7539045035259
648.92908852076	79.7138205950212
649.411205228428	79.6894515237006
649.893321936096	79.6820168716872
650.375438643763	79.6919755075085
650.857555351431	79.7193935037774
651.339672059099	79.7649402485815
651.821788766766	79.8283194805287
652.303905474434	79.9060494559087
652.786022182102	79.9908185946888
653.26813888977	80.0724214352027
653.750255597437	80.1404225731439
654.232372305105	80.1888631381766
654.714489012773	80.2184424136252
655.196605720441	80.237053538828
655.678722428108	80.2554430400559
656.160839135776	80.283281236149
656.642955843444	80.3233867413202
657.125072551111	80.37008655728
657.607189258779	80.4105962791476
658.089305966447	80.4311972976006
658.571422674115	80.4246037649433
659.053539381782	80.3944228073953
659.53565608945	80.356345633643
660.017772797118	80.3326645823822
660.499889504786	80.3464593230631
660.982006212453	80.411097035705
661.464122920121	80.5258690960095
661.946239627789	80.6750079571096
662.428356335456	80.8337970529658
662.910473043124	80.9760858242684
663.392589750792	81.0825588175808
663.87470645846	81.1512579102993
664.356823166127	81.1935330688526
664.838939873795	81.2285211573369
665.321056581463	81.2734267688241
665.80317328913	81.3319476889312
666.285289996798	81.393066172466
666.767406704466	81.4328762220743
667.249523412134	81.4555393955256
667.731640119801	81.5045278690003
668.213756827469	81.6145663749132
668.695873535137	81.7553066162754
669.177990242805	81.8486153867183
669.660106950472	81.867321767907
670.14222365814	81.834684178972
670.624340365808	81.8043707262203
671.106457073475	81.8176436773537
671.588573781143	81.8890286379719
672.070690488811	82.0095377908911
672.552807196479	82.1482136273496
673.034923904146	82.2641151054691
673.517040611814	82.3198801737563
673.999157319482	82.2931539298799
674.48127402715	82.1828957512281
674.963390734817	82.0060150258221
675.445507442485	81.7943468012758
675.927624150153	81.5845446594992
676.40974085782	81.4086744305392
676.891857565488	81.2921101364345
677.373974273156	81.2464593322899
677.856090980824	81.2699928904927
678.338207688491	81.3490248703813
678.820324396159	81.4633562700091
679.302441103827	81.5905512401243
679.784557811495	81.7097475039709
680.266674519162	81.8072815621136
680.74879122683	81.8779637260977
681.230907934498	81.9250362158657
681.713024642165	81.9566415530371
682.195141349833	81.9810249805915
682.677258057501	82.0016010925818
683.159374765169	82.0148405882552
683.641491472836	82.011320428105
684.123608180504	81.9804094774798
684.605724888172	81.9164018271095
685.08784159584	81.8224390406876
685.569958303507	81.7115428908427
686.052075011175	81.6024420363603
686.534191718843	81.515120215068
687.01630842651	81.463530065958
687.498425134178	81.4525781251112
687.980541841846	81.4782318779646
688.462658549514	81.5302505327792
688.944775257181	81.5968675848294
689.426891964849	81.66883131469
689.909008672517	81.7423732358842
690.391125380185	81.8176608178801
690.873242087852	81.896576814487
691.35535879552	81.980030217263
691.837475503188	82.0670596176677
692.319592210855	82.1554502009558
692.801708918523	82.2435871538877
693.283825626191	82.3311491146544
693.765942333859	82.4186963951482
694.248059041526	82.5055746198138
694.730175749194	82.5873841645358
695.212292456862	82.6553753016717
695.69440916453	82.6984076694403
696.176525872197	82.7061614839448
696.658642579865	82.6743565821249
697.140759287533	82.6068784053248
697.622875995201	82.5157857859378
698.104992702868	82.4169304510408
698.587109410536	82.3265046167789
699.069226118204	82.2569855257477
699.551342825871	82.2143057884476
700.033459533539	82.1994013996156
700.515576241207	82.2097501760479
700.997692948875	82.2420794118942
701.479809656542	82.2926805455267
701.96192636421	82.3571192900742
702.444043071878	82.4290013023087
702.926159779546	82.4985583580085
703.408276487213	82.5544491283672
703.890393194881	82.5871033610276
704.372509902549	82.5919980766307
704.854626610216	82.5727169910157
705.336743317884	82.5402163241973
705.818860025552	82.5102048671726
706.30097673322	82.4967919388921
706.783093440887	82.5090804306265
707.265210148555	82.5485030789822
707.747326856223	82.6095789447895
708.229443563891	82.6827126447219
708.711560271558	82.7579712997654
709.193676979226	82.8284311505406
709.675793686894	82.8894535525812
710.157910394561	82.9380111736398
710.640027102229	82.9710461313648
711.122143809897	82.9850035461969
711.604260517565	82.9773413998059
712.086377225232	82.9489490528775
712.5684939329	82.9062358468447
713.050610640568	82.8607032458635
713.532727348236	82.8261222436147
714.014844055903	82.8149101586136
714.496960763571	82.8323978150527
714.979077471239	82.8748916133241
715.461194178906	82.9294558657002
715.943310886574	82.979464242747
716.425427594242	83.0082867239879
716.90754430191	83.0050257712636
717.389661009577	82.9680891133771
717.871777717245	82.904224583465
718.353894424913	82.8266696260213
718.836011132581	82.7488790856368
719.318127840248	82.6838615381172
719.800244547916	82.63890482961
720.282361255584	82.6148778075637
720.764477963251	82.6087605594557
721.246594670919	82.6152750595013
721.728711378587	82.6296847164104
722.210828086255	82.647508587498
722.692944793922	82.6675937092102
723.17506150159	82.6914051613091
723.657178209258	82.7227171169758
724.139294916925	82.7663197279009
724.621411624593	82.8260630049904
725.103528332261	82.9027273482052
725.585645039929	82.9923663060029
726.067761747596	83.0870943443276
726.549878455264	83.1768829966813
727.031995162932	83.2533261067146
727.5141118706	83.3114008113088
727.996228578267	83.351274067503
728.478345285935	83.3770217700594
728.960461993603	83.3945756786655
729.44257870127	83.4086849710552
729.924695408938	83.4213774924672
730.406812116606	83.4324681818956
730.888928824274	83.441119713779
731.371045531941	83.4480217176869
731.853162239609	83.4565016829604
732.335278947277	83.4714576550453
732.817395654945	83.4971620265002
733.299512362612	83.5343968285552
733.78162907028	83.5790292541517
734.263745777948	83.6226318582663
734.745862485615	83.6555822571082
735.227979193283	83.6717889975046
735.710095900951	83.6708580325257
736.192212608619	83.658995725072
736.674329316286	83.6456774323028
737.156446023954	83.6404486113781
737.638562731622	83.6481605342783
738.12067943929	83.6676088298271
738.602796146957	83.6928071952709
739.084912854625	83.7171408166237
739.567029562293	83.7375000745466
740.04914626996	83.7566839505964
740.531262977628	83.7823163032851
741.013379685296	83.8233778716346
741.495496392964	83.8853051792039
741.977613100631	83.9659391507093
742.459729808299	84.0548745675128
742.941846515967	84.1360144852237
743.423963223634	84.1944579167549
743.906079931302	84.2200727804686
744.38819663897	84.2120306929958
744.870313346638	84.1781273139813
745.352430054305	84.1327941037352
745.834546761973	84.091561169011
746.316663469641	84.0659635658994
746.798780177309	84.0616966190432
747.280896884976	84.0773187635989
747.763013592644	84.1063039282877
748.245130300312	84.1389344154781
748.727247007979	84.1655702372147
749.209363715647	84.177962744487
749.691480423315	84.1700956252319
750.173597130983	84.1393454700721
750.65571383865	84.0866759202822
751.137830546318	84.0174101783497
751.619947253986	83.9406681060973
752.102063961654	83.8695842330433
752.584180669321	83.8192341373701
753.066297376989	83.8024729056664
753.548414084657	83.827996646459
754.030530792324	83.8961087226348
754.512647499992	83.9983356314778
754.99476420766	84.1175264567516
755.476880915328	84.2325298912838
755.958997622995	84.3234182674312
756.441114330663	84.3745920873886
756.923231038331	84.3797958180218
757.405347745999	84.342448854953
757.887464453666	84.2745871302956
758.369581161334	84.1919473759207
758.851697869002	84.1102469292755
759.33381457667	84.0414176278011
759.815931284337	83.9909795168758
760.298047992005	83.9573647494783
760.780164699673	83.941157584707
761.26228140734	83.9404747605945
761.744398115008	83.9543993066751
762.226514822676	83.9839830252127
762.708631530344	84.0316397066254
763.190748238011	84.0997777133122
763.672864945679	84.188408133425
764.154981653347	84.2935044359097
764.637098361015	84.4056333154979
765.119215068682	84.5115467798424
765.60133177635	84.596708897599
766.083448484018	84.6477316467687
766.565565191685	84.6568582644409
767.047681899353	84.6232684951873
767.529798607021	84.5539864003219
768.011915314689	84.4618950729022
768.494032022356	84.3645812204023
768.976148730024	84.2813435398179
769.458265437692	84.2283972734269
769.94038214536	84.2177911302655
770.422498853027	84.2541594274441
770.904615560695	84.3341420949142
771.386732268363	84.4464783706478
771.86884897603	84.5742751534887
772.350965683698	84.6992069516508
772.833082391366	84.8034979526501
773.315199099034	84.8753112746795
773.797315806701	84.9105155937656
774.279432514369	84.9126423916249
774.761549222037	84.8907553881075
775.243665929705	84.8563816990772
775.725782637372	84.8209423237224
776.20789934504	84.7926115862931
776.690016052708	84.7764013789996
777.172132760375	84.7743357602356
777.654249468043	84.7861998765871
778.136366175711	84.8101529429753
778.618482883379	84.8427223940071
779.100599591046	84.8790681426211
779.582716298714	84.912649843565
780.064833006382	84.9367609389518
780.54694971405	84.9467427168698
781.029066421717	84.9416047343009
781.511183129385	84.925362377699
781.993299837053	84.9058207080358
782.47541654472	84.8927520453351
782.957533252388	84.8936852558695
783.439649960056	84.9114591462556
783.921766667724	84.943040788325
784.403883375391	84.980910468001
784.886000083059	85.0154329796998
785.368116790727	85.0378015186479
785.850233498395	85.0428135750156
786.332350206062	85.0287349783116
786.81446691373	84.9968359196593
787.296583621398	84.9500963401171
787.778700329065	84.8931734075713
788.260817036733	84.8327134161992
788.742933744401	84.7773437190334
789.225050452069	84.7384115407397
789.707167159736	84.7272196918852
790.189283867404	84.7515297058409
790.671400575072	84.8125503976754
791.15351728274	84.9024833876343
791.635633990407	85.0058165924532
792.117750698075	85.1021300995693
792.599867405743	85.174143222259
793.08198411341	85.2123467181883
793.564100821078	85.2179734152179
794.046217528746	85.2009535083511
794.528334236414	85.1754593314596
795.010450944081	85.1537591592904
795.492567651749	85.1412919416668
795.974684359417	85.1365758052157
796.456801067084	85.1334765899161
796.938917774752	85.1261906582043
797.42103448242	85.1125384556153
797.903151190088	85.0957116366352
798.385267897755	85.0822165049529
798.867384605423	85.0792287123484
799.349501313091	85.090994546933
799.831618020759	85.1178648246131
800.313734728426	85.1574898351879
800.795851436094	85.2073387900005
801.277968143762	85.266560974
801.760084851429	85.3359757852753
802.242201559097	85.416002722588
802.724318266765	85.5037250999262
803.206434974433	85.5907567327402
803.6885516821	85.6650760572456
804.170668389768	85.7134178149407
804.652785097436	85.7267251364976
805.134901805104	85.703961899419
805.617018512771	85.6526014128135
806.099135220439	85.5860308972272
806.581251928107	85.5179709455009
807.063368635775	85.4595059558786
807.545485343442	85.415601667616
808.02760205111	85.3859715062531
808.509718758778	85.3676899994821
808.991835466445	85.3582625049621
809.473952174113	85.3571677969455
809.956068881781	85.3653679039788
810.438185589449	85.3833473117565
810.920302297116	85.4091819131136
811.402419004784	85.4378520668324
811.884535712452	85.4632658583242
812.366652420119	85.4804864471173
812.848769127787	85.4885128417753
813.330885835455	85.49073844782
813.813002543123	85.493732180627
814.29511925079	85.5040553359899
814.777235958458	85.5251543810876
815.259352666126	85.5563688282125
815.741469373794	85.5934114760159
816.223586081461	85.6308556053131
816.705702789129	85.6638357157329
817.187819496797	85.6895422953532
817.669936204464	85.7065620113436
818.152052912132	85.7134544278337
818.6341696198	85.7081968597907
819.116286327468	85.688770462354
819.598403035135	85.6552917929948
820.080519742803	85.6119805253079
820.562636450471	85.568227513701
821.044753158139	85.5370848642331
821.526869865806	85.5303126771826
822.008986573474	85.5551259845971
822.491103281142	85.6102040515016
822.973219988809	85.6863302172883
823.455336696477	85.7686206934408
823.937453404145	85.842470574311
824.419570111813	85.8985844114381
824.90168681948	85.9339906345613
825.383803527148	85.9513896789577
825.865920234816	85.9553967404951
826.348036942484	85.9495425079802
826.830153650151	85.9346239454546
827.312270357819	85.9101267653848
827.794387065487	85.877156490548
828.276503773154	85.8404953927864
828.758620480822	85.8089270362883
829.24073718849	85.7925633432261
829.722853896158	85.7976934655733
830.204970603825	85.8236030098115
830.687087311493	85.8609795291708
831.169204019161	85.8958354288065
831.651320726829	85.9136669893127
832.133437434496	85.9065043962152
832.615554142164	85.8761306106129
833.097670849832	85.8338108932117
833.579787557499	85.7957848142993
834.061904265167	85.7770188371538
834.544020972835	85.7877119937655
835.026137680503	85.8302005532919
835.50825438817	85.9008315911254
835.990371095838	85.9929808486896
836.472487803506	86.1007781692198
836.954604511174	86.2200373558034
837.436721218841	86.3472804248286
837.918837926509	86.4781530729615
838.400954634177	86.6055103372088
838.883071341844	86.7199948234721
839.365188049512	86.8133673665852
839.84730475718	86.8809554901401
840.329421464848	86.9245074229583
840.811538172515	86.9513690503932
841.293654880183	86.9725245136583
841.775771587851	86.9978428966087
842.257888295519	87.0324377739669
842.740005003186	87.0756551391771
843.222121710854	87.121998374459
843.704238418522	87.1643443022074
844.186355126189	87.1966199805842
844.668471833857	87.2162522854578
845.150588541525	87.2238963828865
845.632705249193	87.2222536592456
846.11482195686	87.2142739202359
846.596938664528	87.2025934875838
847.079055372196	87.1898898225383
847.561172079864	87.1796205164896
848.043288787531	87.1772773190724
848.525405495199	87.1900006963741
849.007522202867	87.2245240043632
849.489638910534	87.2856946132433
849.971755618202	87.3740426069894
850.45387232587	87.4855705149967
850.935989033538	87.6123409847186
851.418105741205	87.7450919488727
851.900222448873	87.8754960720689
852.382339156541	87.9966929844532
852.864455864209	88.1041709335084
853.346572571876	88.1948190201428
853.828689279544	88.2661778363293
854.310805987212	88.3166251576801
854.79292269488	88.3457568517702
855.275039402547	88.3552444640156
855.757156110215	88.3488435127898
856.239272817883	88.3322348967626
856.72138952555	88.3116700920126
857.203506233218	88.2920188006475
857.685622940886	88.276170394591
858.167739648554	88.2643405357611
858.649856356221	88.2548495888228
859.131973063889	88.2451480981073
859.614089771557	88.2331525903159
860.096206479225	88.2179163602196
860.578323186892	88.1995975278324
861.06043989456	88.179108878531
861.542556602228	88.1576164241989
862.024673309895	88.1363358200656
862.506790017563	88.1163591672493
862.988906725231	88.0988103882284
863.471023432899	88.0849009212358
863.953140140566	88.0757312081874
864.435256848234	88.0722989289751
864.917373555902	88.0754410427669
865.39949026357	88.0858435660195
865.881606971237	88.1041622920868
866.363723678905	88.1307237253155
866.845840386573	88.1649531512864
867.32795709424	88.2044462422304
867.810073801908	88.2445165555615
868.292190509576	88.278866665158
868.774307217244	88.3004556662812
869.256423924911	88.3044931849614
869.738540632579	88.2904488172656
870.220657340247	88.2631068454645
870.702774047914	88.2309711963985
871.184890755582	88.2033967421058
871.66700746325	88.1869316887887
872.149124170918	88.182056228163
872.631240878585	88.1829682042391
873.113357586253	88.1797892274033
873.595474293921	88.1639123940586
874.077591001589	88.1317774633145
874.559707709256	88.0880891454688
875.041824416924	88.0441185489798
875.523941124592	88.0150486154198
876.006057832259	88.0136563840039
876.488174539927	88.0454164506954
876.970291247595	88.1066946146618
877.452407955263	88.1855423382241
877.93452466293	88.2660601452459
878.416641370598	88.33181695934
878.898758078266	88.3713804335414
879.380874785934	88.3795543490652
879.862991493601	88.3572461655754
880.345108201269	88.3099543606099
880.827224908937	88.2462150140077
881.309341616604	88.1763186936703
881.791458324272	88.1101112726104
882.27357503194	88.0568879588685
882.755691739608	88.0236070301936
883.237808447275	88.0132494126191
883.719925154943	88.0243344738515
884.202041862611	88.0508913632991
884.684158570279	88.0846739034021
885.166275277946	88.11683309529
885.648391985614	88.1411564019417
886.130508693282	88.1552541191772
886.612625400949	88.1598722019454
887.094742108617	88.1571781270773
887.576858816285	88.1486994091309
888.058975523953	88.1344265183372
888.54109223162	88.1135138747841
889.023208939288	88.0862837544764
889.505325646956	88.0564015910898
889.987442354623	88.030832512052
890.469559062291	88.018696826185
890.951675769959	88.0275619449652
891.433792477627	88.0594841848038
891.915909185294	88.1092629620084
892.398025892962	88.1651362658286
892.88014260063	88.2136391050573
893.362259308298	88.2432695222325
893.844376015965	88.249677618142
894.326492723633	88.2363797706242
894.808609431301	88.2129792688848
895.290726138968	88.1902594386284
895.772842846636	88.1756995630058
896.254959554304	88.1711988422014
896.737076261972	88.1729572019878
897.219192969639	88.174208544894
897.701309677307	88.1684969844238
898.183426384975	88.1527973594927
898.665543092643	88.1278211373603
899.14765980031	88.097046268095
899.629776507978	88.064389907467
900.111893215646	88.0330576312957
900.594009923313	88.0049888239318
901.076126630981	87.981439327373
901.558243338649	87.9640582716623
902.040360046317	87.954945465181
902.522476753984	87.9556995239611
903.004593461652	87.9660806904599
903.48671016932	87.9829232014997
903.968826876988	88.0007145556504
904.450943584655	88.0129928139896
904.933060292323	88.0155165255856
905.415176999991	88.0079339752856
905.897293707658	87.9940516941127
906.379410415326	87.9795747825129
906.861527122994	87.9693836211358
907.343643830662	87.9647852258359
907.825760538329	87.9628555262551
908.307877245997	87.9578150372801
908.789993953665	87.9442058042793
909.272110661333	87.9200414436826
909.754227369	87.8877456571331
910.236344076668	87.8530982413507
910.718460784336	87.8218851814197
911.200577492004	87.7974029456969
911.682694199671	87.7784365468408
912.164810907339	87.7603621988297
912.646927615007	87.7374213556994
913.129044322674	87.7062858417687
913.611161030342	87.6676762473179
914.09327773801	87.6261638325211
914.575394445678	87.5874581653325
915.057511153345	87.5557375850575
915.539627861013	87.5315887143773
916.021744568681	87.5121262868113
916.503861276349	87.4928045185147
916.985977984016	87.4701558871366
917.468094691684	87.4436581670978
917.950211399352	87.4155352709264
918.432328107019	87.388916800714
918.914444814687	87.3652932204031
919.396561522355	87.3431999053169
919.878678230023	87.3186799465781
920.36079493769	87.287885735877
920.842911645358	87.2497353506345
921.325028353026	87.2079127296224
921.807145060694	87.170019623206
922.289261768361	87.1453148740192
922.771378476029	87.1399437118216
923.253495183697	87.1541455660039
923.735611891364	87.1809901589067
924.217728599032	87.2090927005939
924.6998453067	87.2257538551318
925.181962014368	87.2212881380621
925.664078722035	87.1922346654114
926.146195429703	87.1411785094465
926.628312137371	87.0753290792372
927.110428845039	87.0030539977798
927.592545552706	86.9323181418161
928.074662260374	86.8686699115069
928.556778968042	86.8149683637843
929.038895675709	86.7721392523392
929.521012383377	86.7392845537897
930.003129091045	86.7138109479752
930.485245798713	86.6909419058312
930.96736250638	86.6644482523369
931.449479214048	86.6277609489442
931.931595921716	86.5757142437885
932.413712629383	86.5070023554312
932.895829337051	86.4249713394762
933.377946044719	86.3373314884995
933.860062752387	86.2532026256543
934.342179460054	86.1811390456738
934.824296167722	86.1263619394377
935.30641287539	86.0897309028206
935.788529583058	86.0687474120673
936.270646290725	86.0593525800046
936.752762998393	86.0580414637957
937.234879706061	86.0621531204068
937.716996413728	86.0695504722061
938.199113121396	86.0773907548619
938.681229829064	86.0809108086677
939.163346536732	86.0743480740909
939.645463244399	86.0528484745988
940.127579952067	86.0148511645172
940.609696659735	85.963913437087
941.091813367403	85.9084583164636
941.57393007507	85.8596540792359
942.056046782738	85.8265036841846
942.538163490406	85.8128734731508
943.020280198073	85.8149211341944
943.502396905741	85.8226811211408
943.984513613409	85.822468862007
944.466630321077	85.8020227818027
944.948747028744	85.7548611966511
945.430863736412	85.6813022498755
945.91298044408	85.5881588933376
946.395097151748	85.4853355022353
946.877213859415	85.3834421390284
947.359330567083	85.2901623642319
947.841447274751	85.2093198542725
948.323563982418	85.1415115499749
948.805680690086	85.0851623932787
949.287797397754	85.0378545828546
949.769914105422	84.99690959326
950.252030813089	84.959802353649
950.734147520757	84.9238549485081
951.216264228425	84.8863819024597
951.698380936093	84.8454185542011
952.18049764376	84.8002215124027
952.662614351428	84.7519324412399
953.144731059096	84.7032815519861
953.626847766763	84.6581380464325
954.108964474431	84.620107999835
954.591081182099	84.5913028147504
955.073197889767	84.5719538489069
955.555314597434	84.5604203967306
956.037431305102	84.5540932774439
956.51954801277	84.5501426894161
957.001664720438	84.5465734491675
957.483781428105	84.5425011656229
957.965898135773	84.538099552904
958.448014843441	84.5342517424299
958.930131551109	84.532104652429
959.412248258776	84.5325798117571
959.894364966444	84.5358745824172
960.376481674112	84.5411259148608
960.858598381779	84.5461641574603
961.340715089447	84.5479436894682
961.822831797115	84.5428305820087
962.304948504783	84.5278439209451
962.78706521245	84.5018294100759
963.269181920118	84.4661244797245
963.751298627786	84.4246866169851
964.233415335454	84.3830715783751
964.715532043121	84.3476951324412
965.197648750789	84.3237952968665
965.679765458457	84.3144602113501
966.161882166124	84.3202580389259
966.643998873792	84.3393246619243
967.12611558146	84.3680189004141
967.608232289127	84.4014853803586
968.090348996795	84.4347887369851
968.572465704463	84.462982172872
969.054582412131	84.481835790541
969.536699119798	84.4889125405557
970.018815827466	84.4841563504327
970.500932535134	84.4706645041845
970.983049242802	84.4539849855361
971.465165950469	84.4414579315682
971.947282658137	84.439652716037
972.429399365805	84.4520815654128
972.911516073473	84.4780907548424
973.39363278114	84.5127744348168
973.875749488808	84.5489615877238
974.357866196476	84.5793641170685
974.839982904143	84.5997873511122
975.322099611811	84.6100492988659
975.804216319479	84.6136171664628
976.286333027147	84.6153397258948
976.768449734814	84.6193780681799
977.250566442482	84.6274299907057
977.73268315015	84.6385380530273
978.214799857818	84.6503504893611
978.696916565485	84.6611112509358
979.179033273153	84.6711261150939
979.661149980821	84.682934771511
980.143266688488	84.6999488203822
980.625383396156	84.7242070772021
981.107500103824	84.75473311609
981.589616811492	84.7870048649459
982.071733519159	84.8145332308954
982.553850226827	84.8308095999747
983.035966934495	84.8325035371736
983.518083642163	84.820671006248
984.00020034983	84.8007117094857
984.482317057498	84.7799142853079
984.964433765166	84.7650428739118
985.446550472833	84.7597409443091
985.928667180501	84.7631859280009
986.410783888169	84.7706396684553
986.892900595837	84.7752669561996
987.375017303504	84.7711390801674
987.857134011172	84.7546308388624
988.33925071884	84.7258310463042
988.821367426508	84.6879518977277
989.303484134175	84.6463648071242
989.785600841843	84.6065801668317
990.267717549511	84.5726750425097
990.749834257178	84.5469591971938
991.231950964846	84.5297490146428
991.714067672514	84.5201773716765
992.196184380182	84.5169628430177
992.678301087849	84.5191027430723
993.160417795517	84.5259077119121
993.642534503185	84.5365664005837
994.124651210853	84.5496455151883
994.60676791852	84.5625069931155
995.088884626188	84.5714202642852
995.571001333856	84.5728255849888
996.053118041523	84.5645139561392
996.535234749191	84.5475089952096
997.017351456859	84.5265387528434
997.499468164527	84.5100692723165
997.981584872194	84.5078638469749
998.463701579862	84.5276747255663
998.94581828753	84.5731463731212
999.427934995198	84.6416532975272
999.910051702865	84.7251375977211
1000.39216841053	84.8117091450909
1000.8742851182	84.8902531281393
1001.35640182587	84.9532877485631
1001.83851853354	84.9986403283635
1002.3206352412	85.0291220345233
1002.80275194887	85.0502063373052
1003.28486865654	85.0671321631758
1003.76698536421	85.0824174896419
1004.24910207187	85.0957427508486
1004.73121877954	85.1050750788228
1005.21333548721	85.108905954106
1005.69545219488	85.1077149364989
1006.17756890255	85.1041828196151
1006.65968561021	85.1014906846078
1007.14180231788	85.1013453664264
1007.62391902555	85.1020154433512
1008.10603573322	85.0985062103096
1008.58815244088	85.0838973254541
1009.07026914855	85.0529040103515
1009.55238585622	85.0043958239558
1010.03450256389	84.9427326534579
1010.51661927156	84.8762724955826
1010.99873597922	84.8149699739052
1011.48085268689	84.7671484749932
1011.96296939456	84.7365002273057
1012.44508610223	84.7220073126016
1012.92720280989	84.7190299902069
1013.40931951756	84.7222526824201
1013.89143622523	84.7274532202366
1014.3735529329	84.7330241501033
1014.85566964056	84.7395875827117
1015.33778634823	84.7486987018537
1015.8199030559	84.7612992405266
1016.30201976357	84.7768593691536
1016.78413647124	84.7932599712128
1017.2662531789	84.8075275941163
1017.74836988657	84.8166043658958
1018.23048659424	84.8176288589193
1018.71260330191	84.8084882834645
1019.19472000957	84.7879399955671
1019.67683671724	84.7562464369743
1020.15895342491	84.7158265710073
1020.64107013258	84.6719583174983
1021.12318684025	84.6325254968545
1021.60530354791	84.6056285663404
1022.08742025558	84.5977741247444
1022.56953696325	84.610507499411
1023.05165367092	84.6391399092427
1023.53377037858	84.672711888016
1024.01588708625	84.697362456701
1024.49800379392	84.7013780728358
1024.98012050159	84.6782395475892
1025.46223720925	84.6296563673199
1025.94435391692	84.5641884439006
1026.42647062459	84.4947453987666
1026.90858733226	84.4331068774668
1027.39070403993	84.3868048827009
1027.87282074759	84.3577850689191
1028.35493745526	84.3433384477936
1028.83705416293	84.3389649304514
1029.3191708706	84.3413904934143
1029.80128757826	84.3503790364386
1030.28340428593	84.3682939816852
1030.7655209936	84.3981058964587
1031.24763770127	84.4407426951653
1031.72975440894	84.4933545187319
1032.2118711166	84.5490449612022
1032.69398782427	84.5989263288666
1033.17610453194	84.6334753534293
1033.65822123961	84.6456169875154
1034.14033794727	84.6320758516123
1034.62245465494	84.5935390320206
1035.10457136261	84.53423591647
1035.58668807028	84.4607285309963
1036.06880477794	84.3810860335864
1036.55092148561	84.3027465507034
1037.03303819328	84.2318279000988
1037.51515490095	84.1721290728283
1037.99727160862	84.1244041528681
1038.47938831628	84.0868174517768
1038.96150502395	84.0559968161976
1039.44362173162	84.0290630517792
1039.92573843929	84.0049997617407
1040.40785514695	83.9855554198353
1040.88997185462	83.9741236613096
1041.37208856229	83.9738190888833
1041.85420526996	83.984482064746
1042.33632197763	84.0012225854203
1042.81843868529	84.014105434763
1043.30055539296	84.0115572310535
1043.78267210063	83.9845383128588
1044.2647888083	83.9300779614077
1044.74690551596	83.8533998157341
1045.22902222363	83.7665472509362
1045.7111389313	83.6850411877562
1046.19325563897	83.6214245311358
1046.67537234663	83.5822255404923
1047.1574890543	83.5656958833429
1047.63960576197	83.5637805271246
1048.12172246964	83.5650377370652
1048.60383917731	83.559127119161
1049.08595588497	83.5400694784039
1049.56807259264	83.5060468811163
1050.05018930031	83.4584337247051
1050.53230600798	83.399369643733
1051.01442271564	83.3303433259482
1051.49653942331	83.2518458215596
1051.97865613098	83.1645339705084
1052.46077283865	83.0709450902058
1052.94288954632	82.9760615339074
1053.42500625398	82.8867893872138
1053.90712296165	82.810419476272
1054.38923966932	82.7516640364009
1054.87135637699	82.7115069442506
1055.35347308465	82.6868813437284
1055.83558979232	82.6725250563815
1056.31770649999	82.6626650484479
1056.79982320766	82.6529773900297
1057.28193991532	82.641348595658
1057.76405662299	82.6269020477927
1058.24617333066	82.6088955410141
1058.72829003833	82.5858515611183
1059.210406746	82.5554259418332
1059.69252345366	82.5155427646671
1060.17464016133	82.4656959683307
1060.656756869	82.4078059460431
1061.13887357667	82.3458945991657
1061.62099028433	82.2848001053013
1062.103106992	82.2287733381142
1062.58522369967	82.1798139910057
1063.06734040734	82.1376470123932
1063.54945711501	82.1004410677732
1064.03157382267	82.0663074335468
1064.51369053034	82.0342313036963
1064.99580723801	82.0044142965454
1065.47792394568	81.9776054342706
1065.96004065334	81.9541318910793
1066.44215736101	81.9331273274074
1066.92427406868	81.9127622050079
1067.40639077635	81.8909355876122
1067.88850748401	81.8666026452343
1068.37062419168	81.8404625793621
1068.85274089935	81.81497870557
1069.33485760702	81.793331449828
1069.81697431469	81.7781501605756
1070.29909102235	81.7707100652835
1070.78120773002	81.7705878911986
1071.26332443769	81.7762829571969
1071.74544114536	81.7860008204045
1072.22755785302	81.7983927766871
1072.70967456069	81.8123769211682
1073.19179126836	81.8265710834683
1073.67390797603	81.8389035160046
1074.1560246837	81.8463331607189
1074.63814139136	81.845715311436
1075.12025809903	81.835245803735
1075.6023748067	81.815459465567
1076.08449151437	81.7897240911459
1076.56660822203	81.7630784685871
1077.0487249297	81.7409608634647
1077.53084163737	81.7266935109891
1078.01295834504	81.7202515794633
1078.4950750527	81.7180804455052
1078.97719176037	81.7145980605685
1079.45930846804	81.7041971937897
1079.94142517571	81.6830826037083
1080.42354188338	81.6508219037647
1080.90565859104	81.610295140837
1081.38777529871	81.5669921850276
1081.86989200638	81.526989906744
1082.35200871405	81.4961247301164
1082.83412542171	81.478766244381
1083.31624212938	81.4772094377482
1083.79835883705	81.4920249424073
1084.28047554472	81.522104950135
1084.76259225239	81.5651629458242
1085.24470896005	81.6178753485703
1085.72682566772	81.6766551313516
1086.20894237539	81.738366195489
1086.69105908306	81.8005421135877
1087.17317579072	81.8618231110141
1087.65529249839	81.921584380613
1088.13740920606	81.9793271618312
1088.61952591373	82.034270108346
1089.10164262139	82.0851997663198
1089.58375932906	82.130854892992
1090.06587603673	82.1707004947793
1090.5479927444	82.2053931265273
1091.03010945207	82.2367763966654
1091.51222615973	82.2669172704154
1091.9943428674	82.2970893568391
1092.47645957507	82.3265723814551
1092.95857628274	82.3526284732414
1093.4406929904	82.3710563834947
1093.92280969807	82.378151711075
1094.40492640574	82.3725375597053
1094.88704311341	82.3561822516636
1095.36915982108	82.3341966139708
1095.85127652874	82.3132329913368
1096.33339323641	82.2998870640065
1096.81550994408	82.2981253939615
1097.29762665175	82.3085646828982
1097.77974335941	82.3284998132764
1098.26186006708	82.3533406123123
1098.74397677475	82.377762346721
1099.22609348242	82.3968690506127
1099.70821019008	82.4071188695157
1100.19032689775	82.4059456016388
1100.67244360542	82.3919262413986
1101.15456031309	82.3649295274958
1101.63667702076	82.3264514983561
1102.11879372842	82.2799175149443
1102.60091043609	82.2301901667712
1103.08302714376	82.1832678055986
1103.56514385143	82.1444143907461
1104.04726055909	82.1167469604457
1104.52937726676	82.1005122292983
1105.01149397443	82.0930115695988
1105.4936106821	82.08972937339
1105.97572738977	82.0856498335666
1106.45784409743	82.0771164873325
1106.9399608051	82.0621290023129
1107.42207751277	82.0400881576
1107.90419422044	82.0109095166979
1108.3863109281	81.9740062249101
1108.86842763577	81.9278743236491
1109.35054434344	81.8706621109927
1109.83266105111	81.800971119372
1110.31477775877	81.7190937547586
1110.79689446644	81.6274499314037
1111.27901117411	81.5307851326064
1111.76112788178	81.435166513061
1112.24324458945	81.3467029170871
1112.72536129711	81.2711828774988
1113.20747800478	81.212849493819
1113.68959471245	81.1743111036504
1114.17171142012	81.1565398058767
1114.65382812778	81.1585576350662
1115.13594483545	81.1771817227433
1115.61806154312	81.2066156185715
1116.10017825079	81.2394619937184
1116.58229495846	81.2671671646672
1117.06441166612	81.2819314329039
1117.54652837379	81.2790663120785
1118.02864508146	81.2577512259824
1118.51076178913	81.2217502023639
1118.99287849679	81.1780805617277
1119.47499520446	81.1362577187447
1119.95711191213	81.1057754039716
1120.4392286198	81.0940757081423
1120.92134532746	81.1060420196789
1121.40346203513	81.1426790097025
1121.8855787428	81.2012287904488
1122.36769545047	81.2750457826965
1122.84981215814	81.3549101075854
1123.3319288658	81.4300619554838
1123.81404557347	81.4897761846056
1124.29616228114	81.5266991845365
1124.77827898881	81.5381080510071
1125.26039569647	81.5271286998875
1125.74251240414	81.5013121177594
1126.22462911181	81.4709302130761
1126.70674581948	81.4454928750417
1127.18886252715	81.4304856154833
1127.67097923481	81.4265851253211
1128.15309594248	81.4296569736803
1128.63521265015	81.4332660485754
1129.11732935782	81.4307022978036
1129.59944606548	81.4177665455039
1130.08156277315	81.3935511391623
1130.56367948082	81.3599892194622
1131.04579618849	81.320591989731
1131.52791289615	81.2792918278912
1132.01002960382	81.2401881515193
1132.49214631149	81.2073025093376
1132.97426301916	81.1853728487052
1133.45637972683	81.1799743067268
1133.93849643449	81.1961245118317
1134.42061314216	81.2371475752637
1134.90272984983	81.3025865823086
1135.3848465575	81.3876824433147
1135.86696326516	81.4835350799544
1136.34907997283	81.5795974000063
1136.8311966805	81.6671489988404
1137.31331338817	81.7406733491565
1137.79543009584	81.7993758852978
1138.2775468035	81.8459102330858
1138.75966351117	81.8844575515023
1139.24178021884	81.9181824184669
1139.72389692651	81.9480162384785
1140.20601363417	81.9727690502946
1140.68813034184	81.9904647332798
1141.17024704951	81.9998944469108
1141.65236375718	82.001699876986
1142.13448046484	81.9981635168485
1142.61659717251	81.99226351524
1143.09871388018	81.9861512276727
1143.58083058785	81.9800656829397
1144.06294729552	81.9723242167015
1144.54506400318	81.9601772069884
1145.02718071085	81.9413235965388
1145.50929741852	81.9147498064761
1145.99141412619	81.8812698613266
1146.47353083385	81.8429474161865
1146.95564754152	81.8024175866734
1147.43776424919	81.7618009321593
1147.91988095686	81.7222380178476
1148.40199766453	81.6838956170358
1148.88411437219	81.6461128691964
1149.36623107986	81.6076046025418
1149.84834778753	81.5664184673925
1150.3304644952	81.5202043451938
1150.81258120286	81.4663352693537
1151.29469791053	81.4026809804774
1151.7768146182	81.3287371067428
1152.25893132587	81.2464591055714
1152.74104803353	81.160633278309
1153.2231647412	81.0776154855137
1153.70528144887	81.004445664783
1154.18739815654	80.9464135773295
1154.66951486421	80.905537925992
1155.15163157187	80.8804336892835
1155.63374827954	80.8672012367724
1156.11586498721	80.8615003196337
1156.59798169488	80.8600903451112
1157.08009840254	80.8621810475205
1157.56221511021	80.8690088840399
1158.04433181788	80.8826114387565
1158.52644852555	80.9040767823742
1159.00856523321	80.9325632795557
1159.49068194088	80.9651768531104
1159.97279864855	80.9982947433951
1160.45491535622	81.0286576749239
1160.93703206389	81.0545674812994
1161.41914877155	81.0760529230868
1161.90126547922	81.0940607591607
1162.38338218689	81.1092635682023
1162.86549889456	81.121170251481
1163.34761560222	81.1279230711697
1163.82973230989	81.1271075116718
1164.31184901756	81.1170283608131
1164.79396572523	81.097663198046
1165.2760824329	81.0711245328433
1165.75819914056	81.0410875659126
1166.24031584823	81.0119697196645
1166.7224325559	80.9872687940112
1167.20454926357	80.9689177794013
1167.68666597123	80.9570034395357
1168.1687826789	80.9501757302914
1168.65089938657	80.9462930519724
1169.13301609424	80.9431322997546
1169.61513280191	80.9390627213069
1170.09724950957	80.9331248622074
1170.57936621724	80.9252473652816
1171.06148292491	80.9161780484022
1171.54359963258	80.9074641060098
1172.02571634024	80.9011189592724
1172.50783304791	80.8990695493347
1172.98994975558	80.9027709790214
1173.47206646325	80.9125268374315
1173.95418317091	80.9273496759238
1174.43629987858	80.9450443147001
1174.91841658625	80.9629649221265
1175.40053329392	80.9786058250306
1175.88265000159	80.9899684411319
1176.36476670925	80.9958219094887
1176.84688341692	80.9953011187215
1177.32900012459	80.987631919658
1177.81111683226	80.9721825206721
1178.29323353992	80.9487986508785
1178.77535024759	80.918538679884
1179.25746695526	80.8839805837372
1179.73958366293	80.849492142179
1180.2217003706	80.8202483921369
1180.70381707826	80.8006221092641
1181.18593378593	80.7932196651763
1181.6680504936	80.7976773490645
1182.15016720127	80.8110323641595
1182.63228390893	80.8285543287316
1183.1144006166	80.8457409005906
1183.59651732427	80.8595766031601
1184.07863403194	80.8690274329056
1184.5607507396	80.877724916395
1185.04286744727	80.8836711235393
1185.52498415494	80.8870950707463
1186.00710086261	80.8881010413883
1186.48921757028	80.8868783377825
1186.97133427794	80.8839085186702
1187.45345098561	80.8800655635885
1187.93556769328	80.8765120517546
1188.41768440095	80.8744482470706
1188.89980110861	80.8747159372619
1189.38191781628	80.877849634517
1189.86403452395	80.8839106755468
1190.34615123162	80.89262966701
1190.82826793929	80.9033102492801
1191.31038464695	80.9149073096324
1191.79250135462	80.9259542857779
1192.27461806229	80.9345486253303
1192.75673476996	80.938808284052
1193.23885147762	80.9373269384932
1193.72096818529	80.9296867232267
1194.20308489296	80.9167194831914
1194.68520160063	80.9003116392124
1195.16731830829	80.882881181802
1195.64943501596	80.8665164734238
1196.13155172363	80.852755563115
1196.6136684313	80.842502228595
1197.09578513897	80.8363697309108
1197.57790184663	80.8354765322241
1198.0600185543	80.841651919052
1198.54213526197	80.8571376530534
1199.02425196964	80.8838415913407
1199.5063686773	80.9221299669562
1199.98848538497	80.9700314979826
1200.47060209264	81.0229719034046
1200.95271880031	81.0749339696387
1201.43483550798	81.1198509286785
1201.91695221564	81.1529259907211
1202.39906892331	81.1720983444507
1202.88118563098	81.1777075687763
1203.36330233865	81.1718440854177
1203.84541904631	81.1569439148901
1204.32753575398	81.1351850650144
1204.80965246165	81.108072615728
1205.29176916932	81.0766703884641
1205.77388587698	81.0423474644861
1206.25600258465	81.0070515562763
1206.73811929232	80.9730340959705
1207.22023599999	80.9423063099105
1207.70235270766	80.915662659653
1208.18446941532	80.8922381373111
1208.66658612299	80.8696838262492
1209.14870283066	80.8451119470088
1209.63081953833	80.8162297001015
1210.11293624599	80.7820657142738
1210.59505295366	80.743316497878
1211.07716966133	80.7017134248693
1211.559286369	80.6591686450937
1212.04140307667	80.6166997185411
1212.52351978433	80.5743410541465
1213.005636492	80.5313880569675
1213.48775319967	80.4873443980554
1213.96986990734	80.4426246845173
1214.451986615	80.399044692532
1214.93410332267	80.3593384179884
1215.41622003034	80.3266640811089
1215.89833673801	80.3034470473223
1216.38045344567	80.2907038567417
1216.86257015334	80.2880792125313
1217.34468686101	80.2941086963515
1217.82680356868	80.306916069854
1218.30892027635	80.3245181512162
1218.79103698401	80.3453284607652
1219.27315369168	80.3679968788557
1219.75527039935	80.3913341385055
1220.23738710702	80.4143820399254
1220.71950381468	80.4365923703205
1221.20162052235	80.4580686077387
1221.68373723002	80.479681701557
1222.16585393769	80.5028025597143
1222.64797064536	80.5288550561304
1223.13008735302	80.5586638172898
1223.61220406069	80.5923531560728
1224.09432076836	80.6293005926714
1224.57643747603	80.668594702172
1225.05855418369	80.7093846081505
1225.54067089136	80.7511464887787
1226.02278759903	80.7934845277275
1226.5049043067	80.8355410676003
1226.98702101436	80.8757653673648
1227.46913772203	80.9119641441294
1227.9512544297	80.9419205049841
1228.43337113737	80.9645188396978
1228.91548784504	80.98046870189
1229.3976045527	80.9925072492535
1229.87972126037	81.004374990922
1230.36183796804	81.0196524269322
1230.84395467571	81.0401786308532
1231.32607138337	81.0652155892346
1231.80818809104	81.0917882347055
1232.29030479871	81.1158896455528
1232.77242150638	81.1343959199826
1233.25453821405	81.1459262954808
1233.73665492171	81.1514640019548
1234.21877162938	81.1534400418702
1234.70088833705	81.1546396250119
1235.18300504472	81.1567164425333
1235.66512175238	81.1597378508107
1236.14723846005	81.162430118127
1236.62935516772	81.1630852513975
1237.11147187539	81.160308654283
1237.59358858305	81.1534001216767
1238.07570529072	81.1422479937123
1238.55782199839	81.1267368829088
1239.03993870606	81.1063809652415
1239.52205541373	81.0804232858994
1240.00417212139	81.0485261350026
1240.48628882906	81.0116367217945
1240.96840553673	80.9723864238726
1241.4505222444	80.9350070563155
1241.93263895206	80.9041238512313
1242.41475565973	80.8831157053444
1242.8968723674	80.8732746106165
1243.37898907507	80.8730257286684
1243.86110578274	80.8786873504171
1244.3432224904	80.8854563168079
1244.82533919807	80.8893565177219
1245.30745590574	80.8878919489458
1245.78957261341	80.8801230774708
1246.27168932107	80.866159595386
1246.75380602874	80.846401960899
1247.23592273641	80.8212146623544
1247.71803944408	80.7911360586141
1248.20015615174	80.7577540625599
1248.68227285941	80.7244156626008
1249.16438956708	80.6959990240275
1249.64650627475	80.6785732273681
1250.12862298242	80.6775206569806
1250.61073969008	80.6956681612084
1251.09285639775	80.7325051683113
1251.57497310542	80.7838915117125
1252.05708981309	80.8435311406391
1252.53920652075	80.9042356035732
1253.02132322842	80.9606099290125
1253.50343993609	81.0099605325588
1253.98555664376	81.0526217618113
1254.46767335143	81.0912394032077
1254.94979005909	81.1298354873917
1255.43190676676	81.172631136384
1255.91402347443	81.2228154046527
1256.3961401821	81.2823007737766
1256.87825688976	81.3514150675659
1257.36037359743	81.4291021311517
1257.8424903051	81.5129695363547
1258.32460701277	81.5997477715771
1258.80672372043	81.6859590992448
1259.2888404281	81.7683461349811
1259.77095713577	81.8446981726801
1260.25307384344	81.9142204234223
1260.73519055111	81.9773178330883
1261.21730725877	82.0351704658484
1261.69942396644	82.08900776246
1262.18154067411	82.1397637689343
1262.66365738178	82.187926239324
1263.14577408944	82.2340767278816
1263.62789079711	82.2794572125638
1264.11000750478	82.3261340288278
1264.59212421245	82.3767512216671
1265.07424092012	82.4336376439977
1265.55635762778	82.4975496118567
1266.03847433545	82.5670673305442
1266.52059104312	82.6383841771246
1267.00270775079	82.7065048746708
1267.48482445845	82.7660974430864
1267.96694116612	82.8133982256408
1268.44905787379	82.8472145658619
1268.93117458146	82.8690036414733
1269.41329128912	82.8825114448707
1269.89540799679	82.8927238258768
1270.37752470446	82.9053939729282
1270.85964141213	82.9254024970153
1271.3417581198	82.9563791289462
1271.82387482746	83.0001989958608
1272.30599153513	83.0567274958629
1272.7881082428	83.123803608478
1273.27022495047	83.1974305890805
1273.75234165813	83.2726904244696
1274.2344583658	83.3440452880761
1274.71657507347	83.4063787351319
1275.19869178114	83.4561119160404
1275.68080848881	83.4911825769785
1276.16292519647	83.5116427989516
1276.64504190414	83.5194946650656
1277.12715861181	83.5188894293757
1277.60927531948	83.5156468337928
1278.09139202714	83.5165603163775
1278.57350873481	83.5291124497564
1279.05562544248	83.5592258221772
1279.53774215015	83.609914845368
1280.01985885781	83.6798089707525
1280.50197556548	83.7630394949405
1280.98409227315	83.8498646773622
1281.46620898082	83.9287661665265
1281.94832568849	83.9903334213658
1282.43044239615	84.0290355075661
1282.91255910382	84.0449996253619
1283.39467581149	84.0431369130215
1283.87679251916	84.031220465714
1284.35890922682	84.0168015438978
1284.84102593449	84.0045579150299
1285.32314264216	83.9960336567917
1285.80525934983	83.989920764538
1286.2873760575	83.9840357096607
1286.76949276516	83.9771047708377
1287.25160947283	83.9699888701326
1287.7337261805	83.9654469660488
1288.21584288817	83.9671376627862
1288.69795959583	83.9777832194763
1289.1800763035	83.9982934204475
1289.66219301117	84.0274915958189
1290.14430971884	84.0628846455071
1290.6264264265	84.1014232910953
1291.10854313417	84.1401616240047
1291.59065984184	84.1766856351602
1292.07277654951	84.2083598864717
1292.55489325718	84.2323199186422
1293.03700996484	84.2458118741587
1293.51912667251	84.2468062193311
1294.00124338018	84.2350676051938
1294.48336008785	84.2125717256924
1294.96547679551	84.1833496888577
1295.44759350318	84.1521824239208
1295.92971021085	84.1231304776667
1296.41182691852	84.0987891369547
1296.89394362618	84.0797156566824
1297.37606033385	84.0653082231878
1297.85817704152	84.0548972026885
1298.34029374919	84.0486389307542
1298.82241045686	84.0474333876505
1299.30452716452	84.052002258475
1299.78664387219	84.0616847575817
1300.26876057986	84.0735302555105
1300.75087728753	84.0826303580936
1301.23299399519	84.0839539515942
1301.71511070286	84.073993496849
1302.19722741053	84.0526453929137
1302.6793441182	84.0232226798892
1303.16146082587	83.9913048034043
1303.64357753353	83.9622225490847
1304.1256942412	83.9389256995221
1304.60781094887	83.9213965853795
1305.08992765654	83.9071689998418
1305.5720443642	83.8933484841463
1306.05416107187	83.8785230619713
1306.53627777954	83.8639007496131
1307.01839448721	83.8526413503962
1307.50051119487	83.8480280443881
1307.98262790254	83.8510253901859
1308.46474461021	83.8590741004615
1308.94686131788	83.8661802898157
1309.42897802555	83.8654861748111
1309.91109473321	83.8511166213751
1310.39321144088	83.8208270932739
1310.87532814855	83.7765125614912
1311.35744485622	83.7236363509727
1311.83956156388	83.669300952178
1312.32167827155	83.6199223113716
1312.80379497922	83.5804281902923
1313.28591168689	83.5526778396776
1313.76802839456	83.5359152099963
1314.25014510222	83.5272592499181
1314.73226180989	83.5231239643224
1315.21437851756	83.5195042921172
1315.69649522523	83.5123784286247
1316.17861193289	83.4985808718914
1316.66072864056	83.4765717981802
1317.14284534823	83.4476781437005
1317.6249620559	83.4161849300793
1318.10707876356	83.3893014583227
1318.58919547123	83.3749675761069
1319.0713121789	83.3787903386137
1319.55342888657	83.4023430898252
1320.03554559424	83.4419634248741
1320.5176623019	83.4905540421881
1320.99977900957	83.5396720008371
1321.48189571724	83.5832442900292
1321.96401242491	83.6190696955128
1322.44612913257	83.6482616593972
1322.92824584024	83.6736594002939
1323.41036254791	83.6975539176432
1323.89247925558	83.7202593421903
1324.37459596325	83.7397918283079
1324.85671267091	83.7531185071485
1325.33882937858	83.757900324339
1325.82094608625	83.754126146191
1326.30306279392	83.74420837295
1326.78517950158	83.7322642759794
1327.26729620925	83.7222247229186
1327.74941291692	83.717217918214
1328.23152962459	83.7188265956215
1328.71364633225	83.7276325567322
1329.19576303992	83.7441997224619
1329.67787974759	83.7694891861084
1330.15999645526	83.8044477256161
1330.64211316293	83.8487248490943
1331.12422987059	83.8995079107105
1331.60634657826	83.951168734518
1332.08846328593	83.9959136834258
1332.5705799936	84.0266422463715
1333.05269670126	84.0386071170549
1333.53481340893	84.0305488813248
1334.0169301166	84.0042314562052
1334.49904682427	83.9622816195623
1334.98116353194	83.9060829364386
1335.4632802396	83.8344210157985
1335.94539694727	83.7444111657013
1336.42751365494	83.6337913873624
1336.90963036261	83.5039176834205
1337.39174707027	83.363373572744
1337.87386377794	83.2287296381406
1338.35598048561	83.121901911249
1338.83809719328	83.0673542382089
1339.32021390094	83.0815605499807
1339.80233060861	83.1659592183474
1340.28444731628	83.3038295897267
1340.76656402395	83.4674547632192
1341.24868073162	83.6276146397146
1341.73079743928	83.7621669591328
1342.21291414695	83.8616792584153
1342.69503085462	83.9254738151266
1343.17714756229	83.9586817118703
1343.65926426995	83.9683633866852
1344.14138097762	83.9623188412345
1344.62349768529	83.9476591067156
1345.10561439296	83.9297793732911
1345.58773110063	83.9124847593418
1346.06984780829	83.8972338403163
1346.55196451596	83.8833423595191
1347.03408122363	83.8688315117049
1347.5161979313	83.8517665068791
1347.99831463896	83.8317313864596
1348.48043134663	83.8108498371684
1348.9625480543	83.7933085017359
1349.44466476197	83.7838454609912
1349.92678146963	83.7855160886286
1350.4088981773	83.7976949786856
1350.89101488497	83.8156721908575
1351.37313159264	83.831949788021
1351.85524830031	83.8397734317941
1352.33736500797	83.8354692737566
1352.81948171564	83.820672390031
1353.30159842331	83.8015362780364
1353.78371513098	83.7870151096242
1354.26583183864	83.7850297225385
1354.74794854631	83.7991034705206
1355.23006525398	83.8275766442519
1355.71218196165	83.8642325575447
1356.19429866932	83.901637293412
1356.67641537698	83.9332429672658
1357.15853208465	83.9559430211705
1357.64064879232	83.9691095639884
1358.12276549999	83.9724710603797
1358.60488220765	83.9645338518255
1359.08699891532	83.94189129385
1359.56911562299	83.9006588840784
1360.05123233066	83.8390474739233
1360.53334903833	83.7612774320636
1361.01546574599	83.6808024339637
1361.49758245366	83.6181615349754
1361.97969916133	83.5995676486267
1362.461815869	83.6447451502358
1362.94393257666	83.7551923938295
1363.42604928433	83.909530117787
[truncated: 5,469 more rows]
