# Supplementary material for: Visible-light-assisted degradation of crystal violet using CuO- and ZnO-incorporated (Am-co-BA)@PVA hydrogel nanocomposites
Source: RSC Adv. 2026 Mar 10;16(15):13332–46. doi: 10.1039/d6ra00342g (PMC12973283; doi:10.1039/d6ra00342g)
Supplement: RA-016-D6RA00342G-s002 [file RA-016-D6RA00342G-s002.zip › HPBA_Z.tsv]

X	Y
400.156867364213	82.3053809731853
400.638984071881	82.1656358156886
401.121100779548	81.6881804699043
401.603217487216	81.51244565447
402.085334194884	81.8814121003684
402.567450902552	82.6331190519636
403.049567610219	83.3204704012742
403.531684317887	83.5156445061575
404.013801025555	83.0121116953473
404.495917733223	81.9606817190759
404.97803444089	80.7806326433552
405.460151148558	80.0323133760435
405.942267856226	80.1491711685824
406.424384563893	81.2196511143079
406.906501271561	82.9128639649257
407.388617979229	84.614940870878
407.870734686897	85.7264668967928
408.352851394564	85.8631071356773
408.834968102232	85.0171021982272
409.3170848099	83.435513152925
409.799201517567	81.5900827146326
410.281318225235	80.0540488266985
410.763434932903	78.9487871125122
411.245551640571	78.4101125913725
411.727668348238	78.1922499751318
412.209785055906	78.2267605416077
412.691901763574	78.322719705039
413.174018471242	78.2145505215007
413.656135178909	77.9882619263393
414.138251886577	77.3486526256618
414.620368594245	76.7022999797463
415.102485301913	75.874144936097
415.58460200958	75.012153953495
416.066718717248	74.2875250044369
416.548835424916	73.6902483864624
417.030952132583	73.3654966352844
417.513068840251	73.6378786439294
417.995185547919	74.0604040061783
418.477302255587	74.9608538921573
418.959418963254	75.4407669564023
419.441535670922	75.6276264052213
419.92365237859	75.0516802761232
420.405769086258	74.1450256751382
420.887885793925	73.0106636447973
421.370002501593	72.0964079348538
421.852119209261	71.6602930489639
422.334235916928	71.1635756545238
422.816352624596	71.2903624477455
423.298469332264	71.7469841953913
423.780586039932	72.5217244944489
424.262702747599	73.7585679070838
424.744819455267	75.0298459130614
425.226936162935	76.2386053846955
425.709052870603	76.9839607444639
426.19116957827	77.2433363359768
426.673286285938	76.8321328201085
427.155402993606	75.8199660911856
427.637519701273	74.4660939334767
428.119636408941	72.9998003881052
428.601753116609	71.8124850199965
429.083869824277	70.9825012632836
429.565986531944	70.6577921636881
430.048103239612	70.7202958286062
430.53021994728	71.1600873989938
431.012336654947	71.8342978662138
431.494453362615	72.6205315948762
431.976570070283	73.581565190814
432.458686777951	74.5344179306288
432.940803485618	75.543344375815
433.422920193286	76.5575084023242
433.905036900954	77.3400926593756
434.387153608622	77.9242989900707
434.869270316289	78.1470472150028
435.351387023957	78.0186704063384
435.833503731625	77.7491508496717
436.315620439293	77.3660470109123
436.79773714696	77.009917285877
437.279853854628	76.7285547550171
437.761970562296	76.5740562125703
438.244087269963	76.5287768927681
438.726203977631	76.4744732450138
439.208320685299	76.3239067707967
439.690437392967	76.0696105524284
440.172554100634	75.6055684979518
440.654670808302	75.1321698964848
441.13678751597	74.7818370548187
441.618904223638	74.6845836812069
442.101020931305	74.7751715201358
442.583137638973	75.3509871557741
443.065254346641	76.2458040426169
443.547371054308	77.6652629398432
444.029487761976	78.9613860184182
444.511604469644	79.8827630561821
444.993721177312	80.7772500676878
445.475837884979	81.1446545949045
445.957954592647	80.8923640072637
446.440071300315	80.4154723688319
446.922188007983	79.7015056302974
447.40430471565	78.9714696233386
447.886421423318	78.2453599399629
448.368538130986	77.6793257233627
448.850654838653	77.1141133763607
449.332771546321	76.7329803133795
449.814888253989	76.4950152948084
450.297004961657	76.3140857504107
450.779121669324	76.3413682781746
451.261238376992	76.0354740174115
451.74335508466	75.6894402529032
452.225471792327	75.3667344503256
452.707588499995	75.044606150375
453.189705207663	74.7313089301954
453.671821915331	74.4853322771937
454.153938622998	74.2716214404493
454.636055330666	74.0992216821922
455.118172038334	74.0012442553999
455.600288746002	74.0198267880407
456.082405453669	74.1865331571345
456.564522161337	74.4906861755846
457.046638869005	74.9052754669717
457.528755576672	75.2563261529007
458.01087228434	75.4636561777042
458.492988992008	75.4798189720575
458.975105699676	75.3250059102875
459.457222407343	75.0652866183298
459.939339115011	74.7665946264368
460.421455822679	74.4676085931557
460.903572530347	74.174941887825
461.385689238014	73.8743848395606
461.867805945682	73.5456484313582
462.34992265335	73.1890087252351
462.832039361018	72.8349994131498
463.314156068685	72.5902695787604
463.796272776353	72.4249456612492
464.278389484021	72.4309974507058
464.760506191688	72.6238757905109
465.242622899356	72.9402617315678
465.724739607024	73.431777342267
466.206856314692	73.9629365511548
466.688973022359	74.5498469798487
467.171089730027	75.0949764200578
467.653206437695	75.5437999229306
468.135323145362	75.8604923484276
468.61743985303	76.0339034478133
469.099556560698	76.1274189305348
469.581673268366	76.1022221897574
470.063789976033	76.0509955698597
470.545906683701	76.0694302241239
471.028023391369	76.1299687134191
471.510140099037	76.1860747536865
471.992256806704	76.2308218492802
472.474373514372	76.1636986865188
472.95649022204	75.9472698665855
473.438606929707	75.6442476544782
473.920723637375	75.2407696295817
474.402840345043	74.87504828864
474.884957052711	74.5837935502707
475.367073760378	74.4289313325001
475.849190468046	74.4527015310201
476.331307175714	74.7335476297698
476.813423883382	75.1765176922707
477.295540591049	75.699299384062
477.777657298717	76.2366053515093
478.259774006385	76.6131382652938
478.741890714052	76.7850309312346
479.22400742172	76.7365725284254
479.706124129388	76.472195326318
480.188240837056	75.9628326461945
480.670357544723	75.5593484603486
481.152474252391	75.1461842962764
481.634590960059	74.8747499591803
482.116707667727	74.7985286713725
482.598824375394	74.9690345870558
483.080941083062	75.2432155501632
483.56305779073	75.5707105673645
484.045174498398	75.8072628374987
484.527291206065	75.9286700054521
485.009407913733	75.8494604047175
485.491524621401	75.5747042060425
485.973641329068	75.1375494439721
486.455758036736	74.6103086096771
486.937874744404	74.1373646589257
487.419991452072	73.7800594162987
487.902108159739	73.4653016996144
488.384224867407	73.2620129632879
488.866341575075	73.1762877183973
489.348458282742	73.203281766019
489.83057499041	73.3285911422354
490.312691698078	73.5254499631751
490.794808405746	73.7555447563894
491.276925113413	73.9804555314968
491.759041821081	74.1419702823857
492.241158528749	74.3028839799417
492.723275236417	74.2464073567166
493.205391944084	74.6266147488181
493.687508651752	74.8331063696233
494.16962535942	75.1575513973943
494.651742067087	75.5869927130115
495.133858774755	76.0343803137857
495.615975482423	76.4174110661356
496.098092190091	76.6986802654543
496.580208897758	76.8690941536587
497.062325605426	76.9325054045322
497.544442313094	76.9102638840016
498.026559020762	76.7721398717469
498.508675728429	76.6556883983733
498.990792436097	76.4659381903259
499.472909143765	76.3345808496024
499.955025851432	76.1317995198722
500.4371425591	75.9522583810643
500.919259266768	75.8078316392692
501.401375974436	75.7349356506422
501.883492682103	75.7763135932318
502.365609389771	75.9055213392881
502.847726097439	76.0904987603462
503.329842805107	75.9830769818692
503.811959512774	76.1342954010329
504.294076220442	76.136765003345
504.77619292811	76.028721864218
505.258309635777	75.9887620713577
505.740426343445	76.0504897670154
506.222543051113	75.94518240692
506.704659758781	75.8567625215078
507.186776466448	75.5684771972751
507.668893174116	75.4341828384048
508.151009881784	75.3074079167286
508.633126589452	75.2013161573621
509.115243297119	75.2222521684211
509.597360004787	75.4768366698519
510.079476712455	75.6099807370958
510.561593420122	75.7149020953314
511.04371012779	75.7250258127105
511.525826835458	76.0838063552094
512.007943543126	76.3298653077362
512.490060250793	76.4307598434958
512.972176958461	76.3787362203442
513.454293666129	76.2019880259432
513.936410373797	75.9512408088105
514.418527081464	75.7003793029581
514.900643789132	75.529449275775
515.3827604968	75.4840788851426
515.864877204467	75.5751704383958
516.346993912135	75.8516116717397
516.829110619803	76.1524316048546
517.311227327471	76.4764624938649
517.793344035138	76.7590542698999
518.275460742806	77.0835662171022
518.757577450474	77.1632363374207
519.239694158142	77.1437626266308
519.721810865809	77.0534117598342
520.203927573477	76.9288512321486
520.686044281145	76.80459564427
521.168160988812	76.700118528227
521.65027769648	76.6188235106335
522.132394404148	76.5526488511448
522.614511111816	76.4787321242682
523.096627819483	76.4856921888113
523.578744527151	76.4185171883617
524.060861234819	76.3602545091169
524.542977942487	76.3298857537393
525.025094650154	76.3475348614016
525.507211357822	76.4267486750274
525.98932806549	76.5718031450061
526.471444773157	76.776820680511
526.953561480825	77.0292515601999
527.435678188493	77.2588120741276
527.917794896161	77.5514475595716
528.399911603828	77.8245207504744
528.882028311496	78.0406100090727
529.364145019164	78.1573667741124
529.846261726831	78.1417194609025
530.328378434499	77.9817196995429
530.810495142167	77.6986978632752
531.292611849835	77.3461001341217
531.774728557502	77.0002846906698
532.25684526517	76.7318754762651
532.738961972838	76.5901250567102
533.221078680506	76.5886723476015
533.703195388173	76.7063501361392
534.185312095841	76.8913664694545
534.667428803509	77.0823716857265
535.149545511176	77.2321049171788
535.631662218844	77.3121313914322
536.113778926512	77.3178327738787
536.59589563418	77.2609007975754
537.078012341847	77.1631520328415
537.560129049515	77.0490035175434
538.042245757183	76.9387788274831
538.524362464851	76.8505968631555
539.006479172518	76.858533961762
539.488595880186	76.8589145448932
539.970712587854	76.9074400541103
540.452829295521	76.9914626148231
540.934946003189	77.0868803248106
541.417062710857	77.1121757561268
541.899179418525	77.1553452880871
542.381296126192	77.1577389623096
542.86341283386	77.1405692659907
543.345529541528	77.1375043480999
543.827646249196	77.1849130958437
544.309762956863	77.3043107433444
544.791879664531	77.4921310793141
545.273996372199	77.7185930349382
545.756113079867	77.8986508262647
546.238229787534	78.1333986463564
546.720346495202	78.2416984497551
547.20246320287	78.2749650091818
547.684579910537	78.217475269812
548.166696618205	78.198183278514
548.648813325873	78.1929108741014
549.130930033541	78.1739989403154
549.613046741208	78.1637486637682
550.095163448876	78.1483793923878
550.577280156544	78.1207920080868
551.059396864212	78.0833988528471
551.541513571879	78.0418131166074
552.023630279547	78.0570347308429
552.505746987215	78.0307482745222
552.987863694882	78.0100970808127
553.46998040255	78.0382775365411
553.952097110218	78.0213511254678
554.434213817886	77.991198930418
554.916330525553	77.9746789420352
555.398447233221	77.9412532047261
555.880563940889	78.0119531214329
556.362680648557	78.1213095252204
556.844797356224	78.2468715745008
557.326914063892	78.3587221041212
557.80903077156	78.4298692132172
558.291147479227	78.4481771092094
558.773264186895	78.4717373010953
559.255380894563	78.4154042665693
559.737497602231	78.3473116374459
560.219614309898	78.277900774649
560.701731017566	78.2060888143034
561.183847725234	78.1241436451283
561.665964432902	77.9741486697106
562.148081140569	77.8669569057246
562.630197848237	77.7622761572389
563.112314555905	77.6832761049679
563.594431263572	77.6470246400589
564.07654797124	77.6557230871434
564.558664678908	77.6938648148938
565.040781386576	77.7346660953232
565.522898094243	77.7522299302367
566.005014801911	77.7331722699985
566.487131509579	77.6849473176325
566.969248217247	77.6331784918243
567.451364924914	77.6121318385912
567.933481632582	77.6476985122751
568.41559834025	77.7021085799271
568.897715047917	77.8579479729138
569.379831755585	78.0894591393626
569.861948463253	78.1940708594349
570.344065170921	78.3050840387353
570.826181878588	78.3466263049361
571.308298586256	78.3097973119221
571.790415293924	78.1972637365526
572.272532001591	78.0202181861791
572.754648709259	77.857000394057
573.236765416927	77.6168998075294
573.718882124595	77.3848661481913
574.200998832262	77.1971892143579
574.68311553993	77.0856494329843
575.165232247598	77.0711760231839
575.647348955266	77.1552495405304
576.129465662933	77.3168916544478
576.611582370601	77.5168542482112
577.093699078269	77.710079251351
577.575815785936	77.8638294358901
578.057932493604	77.9632384064724
578.540049201272	78.0136377462273
579.02216590894	78.0319894229822
579.504282616607	78.0377967497695
579.986399324275	78.042275908078
580.468516031943	78.0438794138046
580.950632739611	78.0299769093877
581.432749447278	77.9847468293888
581.914866154946	77.8987497912338
582.396982862614	77.7755001861303
582.879099570281	77.6336846368158
583.361216277949	77.5038939666915
583.843332985617	77.4239368983104
584.325449693285	77.4261279313205
584.807566400952	77.5306190733868
585.28968310862	77.7372045776681
585.771799816288	78.0234380123777
586.253916523956	78.3453722190581
586.736033231623	78.6457612310417
587.218149939291	78.8691428669859
587.700266646959	78.97723535219
588.182383354626	78.9636641100276
588.664500062294	78.8544283658343
589.146616769962	78.7027099725035
589.62873347763	78.5711595784597
590.110850185297	78.5118378945359
590.592966892965	78.5562743191939
591.075083600633	78.7031846341525
591.557200308301	78.9227118925374
592.039317015968	79.1651666762399
592.521433723636	79.3820924847272
593.003550431304	79.5384207960809
593.485667138972	79.6194575893781
593.967783846639	79.6298074496855
594.449900554307	79.5846189315705
594.932017261975	79.5014120237712
595.414133969642	79.393461143896
595.89625067731	79.2704613534283
596.378367384978	79.1400462816442
596.860484092645	79.0101440959721
597.342600800313	78.8912583893262
597.824717507981	78.7949352279768
598.306834215649	78.7308949244887
598.788950923316	78.7062817686157
599.271067630984	78.7238782759059
599.753184338652	78.7833409192552
600.23530104632	78.8825712810453
600.717417753987	79.0186240230729
601.199534461655	79.1866515375922
601.681651169323	79.3771788970317
602.163767876991	79.5753430967193
602.645884584658	79.760247813307
603.128001292326	79.9082327368966
603.610117999994	80.0009567789618
604.092234707661	80.0292803358412
604.574351415329	79.9981057755784
605.056468122997	79.9238778306962
605.538584830665	79.8309131580885
606.020701538332	79.7426733552832
606.502818246	79.6747538066913
606.984934953668	79.634349712329
607.467051661336	79.6205784841379
607.949168369003	79.6288954793384
608.431285076671	79.6538977566947
608.913401784339	79.690989005737
609.395518492006	79.734933739521
609.877635199674	79.7775314718272
610.359751907342	79.8079610535156
610.84186861501	79.8145793209138
611.323985322677	79.7895000697818
611.806102030345	79.7336228747666
612.288218738013	79.6581455331642
612.770335445681	79.5824010427694
613.252452153348	79.5257540681865
613.734568861016	79.5016995346611
614.216685568684	79.5107060321948
614.698802276351	79.5405204486796
615.180918984019	79.5689905554237
615.663035691687	79.5738125061522
616.145152399355	79.5409145090428
616.627269107022	79.4695154280816
617.10938581469	79.3717428760369
617.591502522358	79.2673624959636
618.073619230026	79.1786376914562
618.555735937693	79.1212957943216
619.037852645361	79.1018171298603
619.519969353029	79.116206560405
620.002086060696	79.1547210102448
620.484202768364	79.2041030829783
620.966319476032	79.251804682881
621.4484361837	79.2890179079762
621.930552891367	79.3111178898849
622.412669599035	79.3186710294412
622.894786306703	79.3168910837758
623.376903014371	79.3157321999897
623.859019722038	79.3273514220561
624.341136429706	79.3623750139427
624.823253137374	79.4274153812542
625.305369845041	79.5212277688491
625.787486552709	79.6347996491215
626.269603260377	79.7531548179094
626.751719968045	79.8614705050382
627.233836675712	79.9495728983736
627.71595338338	80.014497879365
628.198070091048	80.0603011692426
628.680186798716	80.0942799455663
629.162303506383	80.122350391379
629.644420214051	80.1451861188462
630.126536921719	80.1580457031215
630.608653629386	80.1533361007998
631.090770337054	80.1260037849909
631.572887044722	80.0772579530061
632.05500375239	80.0170773254893
632.537120460057	79.9614175076827
633.019237167725	79.9299289331639
633.501353875393	79.9389832453217
633.983470583061	79.9975646956356
634.465587290728	80.1060071594365
634.947703998396	80.2562817414286
635.429820706064	80.4345566570653
635.911937413731	80.6226738073073
636.394054121399	80.802059864178
636.876170829067	80.9540466856528
637.358287536735	81.0611925776178
637.840404244402	81.1110065197564
638.32252095207	81.0971787651779
638.804637659738	81.0229921057124
639.286754367406	80.9017173567697
639.768871075073	80.7572307788455
640.250987782741	80.6201306684436
640.733104490409	80.5200776718215
641.215221198077	80.48339774121
641.697337905744	80.5252551278611
642.179454613412	80.6475110855679
642.66157132108	80.8381798224186
643.143688028747	81.0740707112153
643.625804736415	81.3250030055805
644.107921444083	81.5565258688114
644.59003815175	81.7393682161976
645.072154859418	81.8535799711884
645.554271567086	81.8926641054542
646.036388274754	81.8648737375157
646.518504982421	81.7903025118776
647.000621690089	81.6959076263392
647.482738397757	81.6059094949007
647.964855105425	81.5396278675078
648.446971813092	81.5067263945883
648.92908852076	81.5074154815879
649.411205228428	81.5366665709747
649.893321936096	81.587980348101
650.375438643763	81.6568967821458
650.857555351431	81.7393484363092
651.339672059099	81.8303443359547
651.821788766766	81.9210929299343
652.303905474434	81.9971035396406
652.786022182102	82.0420933350378
653.26813888977	82.0429100780811
653.750255597437	81.9954371198256
654.232372305105	81.9082479364913
654.714489012773	81.8019340639831
655.196605720441	81.7042787506634
655.678722428108	81.6393039440222
656.160839135776	81.6223141914751
656.642955843444	81.6542372268489
657.125072551111	81.7239243272177
657.607189258779	81.8128550203272
658.089305966447	81.9035559335326
658.571422674115	81.9860134007838
659.053539381782	82.0586066861232
659.53565608945	82.1267425740107
660.017772797118	82.1977150777102
660.499889504786	82.2766329238517
660.982006212453	82.3630366315095
661.464122920121	82.4511153095334
661.946239627789	82.5313286931329
662.428356335456	82.5945494439385
662.910473043124	82.6349460576816
663.392589750792	82.6518740541544
663.87470645846	82.6530213656411
664.356823166127	82.6504329491931
664.838939873795	82.6568316162271
665.321056581463	82.6807207249175
665.80317328913	82.718661245716
666.285289996798	82.7560058706564
666.767406704466	82.7687977138831
667.249523412134	82.7595836082679
667.731640119801	82.7669272756131
668.213756827469	82.8251869495477
668.695873535137	82.913416033054
669.177990242805	82.9655343536029
669.660106950472	82.9546698610782
670.14222365814	82.8996185673377
670.624340365808	82.8484265948484
671.106457073475	82.8378618133386
671.588573781143	82.8785636202122
672.070690488811	82.9582680380016
672.552807196479	83.0461234907923
673.034923904146	83.1068311970839
673.517040611814	83.1141885507739
673.999157319482	83.0605733192805
674.48127402715	82.957577142863
674.963390734817	82.8267154447348
675.445507442485	82.693095549825
675.927624150153	82.5758203727886
676.40974085782	82.4850168247832
676.891857565488	82.4253521103718
677.373974273156	82.3986279354622
677.856090980824	82.407151663083
678.338207688491	82.4538510510259
678.820324396159	82.5399153448537
679.302441103827	82.6613863116805
679.784557811495	82.8069865782167
680.266674519162	82.9606468599958
680.74879122683	83.1055484372535
681.230907934498	83.2297417923569
681.713024642165	83.3301977120566
682.195141349833	83.4105078152318
682.677258057501	83.4760585831259
683.159374765169	83.5279276701499
683.641491472836	83.559956562719
684.123608180504	83.5604150453946
684.605724888172	83.518806480239
685.08784159584	83.4323161369803
685.569958303507	83.3112333104862
686.052075011175	83.1772447724747
686.534191718843	83.0597064584239
687.01630842651	82.9853615169787
687.498425134178	82.9714907533256
687.980541841846	83.0223851628558
688.462658549514	83.1283572476093
688.944775257181	83.2700427741753
689.426891964849	83.4237251597749
689.909008672517	83.5693943751249
690.391125380185	83.69175330978
690.873242087852	83.78176481197
691.35535879552	83.8363313172095
691.837475503188	83.8570726080861
692.319592210855	83.8500859528582
692.801708918523	83.8245279241602
693.283825626191	83.7916872789588
693.765942333859	83.7615601135202
694.248059041526	83.7399356770734
694.730175749194	83.7275326103849
695.212292456862	83.7205360500833
695.69440916453	83.7141158428586
696.176525872197	83.7064486860217
696.658642579865	83.7014614822534
697.140759287533	83.7083377143697
697.622875995201	83.7379666460596
698.104992702868	83.7966328992657
698.587109410536	83.8818706466922
699.069226118204	83.9805932114909
699.551342825871	84.0737139526482
700.033459533539	84.1409927210514
700.515576241207	84.1690484207992
700.997692948875	84.1560127703726
701.479809656542	84.1105642532397
701.96192636421	84.0479443260528
702.444043071878	83.9830352735696
702.926159779546	83.9274616415275
703.408276487213	83.886507265507
703.890393194881	83.8608123589682
704.372509902549	83.8493434852342
704.854626610216	83.8516580226516
705.336743317884	83.8682247080484
705.818860025552	83.898739920246
706.30097673322	83.9402478196395
706.783093440887	83.9862923769709
707.265210148555	84.0285012400182
707.747326856223	84.0607791287269
708.229443563891	84.082403811001
708.711560271558	84.0998291452275
709.193676979226	84.1238177938212
709.675793686894	84.1655132557161
710.157910394561	84.2303686429297
710.640027102229	84.3149340399979
711.122143809897	84.4070145286612
711.604260517565	84.4900190327979
712.086377225232	84.5494300648868
712.5684939329	84.5762653348404
713.050610640568	84.5699318837544
713.532727348236	84.5357996797143
714.014844055903	84.4819292628391
714.496960763571	84.4149768372016
714.979077471239	84.3394296551684
715.461194178906	84.258503565152
715.943310886574	84.1760474457606
716.425427594242	84.0980001439867
716.90754430191	84.0319773192733
717.389661009577	83.9847123325078
717.871777717245	83.959435804422
718.353894424913	83.9537522172482
718.836011132581	83.9595791988924
719.318127840248	83.9664347203983
719.800244547916	83.9653716732888
720.282361255584	83.9526762558312
720.764477963251	83.931862468966
721.246594670919	83.911388565306
721.728711378587	83.9009091179863
722.210828086255	83.9071831035307
722.692944793922	83.9331689722202
723.17506150159	83.9787492312264
723.657178209258	84.0429022079366
724.139294916925	84.1258101173572
724.621411624593	84.2285924794317
725.103528332261	84.3514766606864
725.585645039929	84.490912770658
726.067761747596	84.6381005783951
726.549878455264	84.7792142754971
727.031995162932	84.8994568841566
727.5141118706	84.9853426344363
727.996228578267	85.0292179933804
728.478345285935	85.030547981998
728.960461993603	84.9952560764628
729.44257870127	84.9338062903264
729.924695408938	84.8586896283914
730.406812116606	84.784085661224
730.888928824274	84.7230356782641
731.371045531941	84.6864295959937
731.853162239609	84.6813740273246
732.335278947277	84.7084842404576
732.817395654945	84.7606919328493
733.299512362612	84.823316087988
733.78162907028	84.8788868446672
734.263745777948	84.911336442734
734.745862485615	84.913002851296
735.227979193283	84.8883284106522
735.710095900951	84.8535346246802
736.192212608619	84.8311625503588
736.674329316286	84.8406245318554
737.156446023954	84.8926301872866
737.638562731622	84.9834670434485
738.12067943929	85.0972224738635
738.602796146957	85.2099078456401
739.084912854625	85.2993548052938
739.567029562293	85.3515154125442
740.04914626996	85.3629324220537
740.531262977628	85.3399849043024
741.013379685296	85.2947502863731
741.495496392964	85.2409771505547
741.977613100631	85.1896330569511
742.459729808299	85.1490966290451
742.941846515967	85.1251865235961
743.423963223634	85.1215478348129
743.906079931302	85.139661803502
744.38819663897	85.1775352505759
744.870313346638	85.2290771843242
745.352430054305	85.2838282014065
745.834546761973	85.329736748338
746.316663469641	85.3572378292849
746.798780177309	85.3615681224508
747.280896884976	85.3446602069646
747.763013592644	85.313061646281
748.245130300312	85.2749179183056
748.727247007979	85.2358052055138
749.209363715647	85.1975754065344
749.691480423315	85.1595878800168
750.173597130983	85.1217692833497
750.65571383865	85.0878216299568
751.137830546318	85.0664579234924
751.619947253986	85.0683926523207
752.102063961654	85.1027896655254
752.584180669321	85.1718448472215
753.066297376989	85.268624898947
753.548414084657	85.3775419396279
754.030530792324	85.4792263971959
754.512647499992	85.5574652108861
754.99476420766	85.6018628073615
755.476880915328	85.6105113576167
755.958997622995	85.5874458832163
756.441114330663	85.5396446407086
756.923231038331	85.4737297553107
757.405347745999	85.3955482917205
757.887464453666	85.3119177548543
758.369581161334	85.2315455518014
758.851697869002	85.165922253373
759.33381457667	85.127414967988
759.815931284337	85.1243732003756
760.298047992005	85.156058906315
760.780164699673	85.2175287880697
761.26228140734	85.2951163926865
761.744398115008	85.37147337056
762.226514822676	85.4328093715327
762.708631530344	85.4739039990027
763.190748238011	85.4983142938384
763.672864945679	85.5151598761763
764.154981653347	85.5327391934305
764.637098361015	85.5539203923269
765.119215068682	85.5739071983849
765.60133177635	85.5832971124652
766.083448484018	85.5733228879647
766.565565191685	85.5422829071002
767.047681899353	85.4979003086684
767.529798607021	85.4562386348604
768.011915314689	85.4347196601239
768.494032022356	85.4470449318963
768.976148730024	85.4976515806591
769.458265437692	85.5809396172446
769.94038214536	85.6837025281693
770.422498853027	85.7903863522528
770.904615560695	85.8887781824729
771.386732268363	85.9710757770801
771.86884897603	86.0347297589433
772.350965683698	86.0803707342081
772.833082391366	86.1097532400398
773.315199099034	86.1244289826929
773.797315806701	86.1255136549078
774.279432514369	86.1140785963077
774.761549222037	86.0911596627439
775.243665929705	86.0575676332308
775.725782637372	86.0136555496755
776.20789934504	85.9596375408982
776.690016052708	85.8968762173659
777.172132760375	85.8298755923937
777.654249468043	85.7666381618526
778.136366175711	85.7188023464809
778.618482883379	85.6985107517513
779.100599591046	85.7136326585906
779.582716298714	85.7648441237336
780.064833006382	85.8433961780173
780.54694971405	85.9339104745841
781.029066421717	86.0172333252512
781.511183129385	86.0774607915779
781.993299837053	86.1058294225184
782.47541654472	86.1008753699729
782.957533252388	86.066720734585
783.439649960056	86.0093310918904
783.921766667724	85.9342299239322
784.403883375391	85.8455169454488
784.886000083059	85.7479821663929
785.368116790727	85.6496938081096
785.850233498395	85.561932676182
786.332350206062	85.4986539619243
786.81446691373	85.4722587490869
787.296583621398	85.4887330030721
787.778700329065	85.5458904594149
788.260817036733	85.6338049155641
788.742933744401	85.7398873134558
789.225050452069	85.852778949289
789.707167159736	85.9669304039033
790.189283867404	86.0821695848304
790.671400575072	86.1998042604791
791.15351728274	86.3176668611812
791.635633990407	86.4270921431714
792.117750698075	86.5129676518794
792.599867405743	86.5601655251379
793.08198411341	86.5596682350404
793.564100821078	86.5140768227365
794.046217528746	86.4373798890796
794.528334236414	86.3514235501726
795.010450944081	86.2785264071523
795.492567651749	86.2331107508402
795.974684359417	86.2198667860069
796.456801067084	86.2336520297466
796.938917774752	86.2645889545382
797.42103448242	86.3019005540606
797.903151190088	86.3375734852415
798.385267897755	86.366409784685
798.867384605423	86.383406945704
799.349501313091	86.382846112444
799.831618020759	86.3592196107257
800.313734728426	86.3104669077525
800.795851436094	86.2421242227642
801.277968143762	86.1688268380673
801.760084851429	86.1125947221738
802.242201559097	86.093972459587
802.724318266765	86.1253072730485
803.206434974433	86.2036355835463
803.6885516821	86.3110651309119
804.170668389768	86.4188337804306
804.652785097436	86.4979320391451
805.134901805104	86.530572976978
805.617018512771	86.5135283457749
806.099135220439	86.4583810835461
806.581251928107	86.3837283721574
807.063368635775	86.3090463205084
807.545485343442	86.2470659767156
808.02760205111	86.2024947706728
808.509718758778	86.1751318220454
808.991835466445	86.1640368316336
809.473952174113	86.1708255793041
809.956068881781	86.1998430706683
810.438185589449	86.2548030708111
810.920302297116	86.3350044767745
811.402419004784	86.4325865337299
811.884535712452	86.5346184251463
812.366652420119	86.6261270433627
812.848769127787	86.695588622465
813.330885835455	86.7386512583667
813.813002543123	86.7573302254765
814.29511925079	86.7571969742886
814.777235958458	86.7429406365626
815.259352666126	86.7162991115206
815.741469373794	86.6760934405971
816.223586081461	86.6212130005781
816.705702789129	86.5540917825221
817.187819496797	86.4823073394549
817.669936204464	86.4171713398275
818.152052912132	86.3709503324845
818.6341696198	86.3515435417511
819.116286327468	86.3605069938141
819.598403035135	86.3930760045637
820.080519742803	86.4415778631813
820.562636450471	86.4986643615243
821.044753158139	86.5599657226226
821.526869865806	86.6242790241373
822.008986573474	86.6911752023781
822.491103281142	86.7584934077201
822.973219988809	86.8215992341527
823.455336696477	86.874132396531
823.937453404145	86.9113085102981
824.419570111813	86.9325110365114
824.90168681948	86.9418423532983
825.383803527148	86.9459540410925
825.865920234816	86.9503089155654
826.348036942484	86.9564113976566
826.830153650151	86.9609166662054
827.312270357819	86.9580431469069
827.794387065487	86.9434532898032
828.276503773154	86.9178863844829
828.758620480822	86.887679308826
829.24073718849	86.8621966286003
829.722853896158	86.8482735856418
830.204970603825	86.8465455274882
830.687087311493	86.8495597498716
831.169204019161	86.8454553598979
831.651320726829	86.8223912112936
832.133437434496	86.7752394987649
832.615554142164	86.7080831809826
833.097670849832	86.6332722360709
833.579787557499	86.5658912907459
834.061904265167	86.5174347840716
834.544020972835	86.4925994480287
835.026137680503	86.4882357716558
835.50825438817	86.4971156816516
835.990371095838	86.5125992397772
836.472487803506	86.5329688116797
836.954604511174	86.5617956436732
837.436721218841	86.6054940784818
837.918837926509	86.6685469682133
838.400954634177	86.7503985180432
838.883071341844	86.8442612828136
839.365188049512	86.9401620641644
839.84730475718	87.0277473719529
840.329421464848	87.1001991310858
840.811538172515	87.155392406495
841.293654880183	87.19425860584
841.775771587851	87.2185176238841
842.257888295519	87.2288646409455
842.740005003186	87.225201305035
843.222121710854	87.2084663163476
843.704238418522	87.1827641432694
844.186355126189	87.1566790288291
844.668471833857	87.1408778812053
845.150588541525	87.1449601865125
845.632705249193	87.1734140606429
846.11482195686	87.2230609397754
846.596938664528	87.2836526701586
847.079055372196	87.3413691224463
847.561172079864	87.3851140355734
848.043288787531	87.4097039447154
848.525405495199	87.4183856642038
849.007522202867	87.420631080698
849.489638910534	87.429439054586
849.971755618202	87.4562100041848
850.45387232587	87.507141852956
850.935989033538	87.5823001679486
851.418105741205	87.6755235363231
851.900222448873	87.77635282788
852.382339156541	87.8709389078325
852.864455864209	87.945595486253
853.346572571876	87.988962416588
853.828689279544	87.9948470747788
854.310805987212	87.9653943594122
854.79292269488	87.9120836826359
855.275039402547	87.8546746086556
855.757156110215	87.8146071824266
856.239272817883	87.810759921247
856.72138952555	87.8522205923645
857.203506233218	87.9351379960688
857.685622940886	88.0432843255622
858.167739648554	88.1535132108889
858.649856356221	88.2448055945559
859.131973063889	88.3029361263622
859.614089771557	88.3254849541056
860.096206479225	88.3196987969099
860.578323186892	88.2984182803966
861.06043989456	88.2735393737928
861.542556602228	88.2524912842868
862.024673309895	88.2379838276219
862.506790017563	88.2298378327267
862.988906725231	88.2283617663398
863.471023432899	88.2363492936416
863.953140140566	88.2580458704351
864.435256848234	88.2965131029941
864.917373555902	88.3498241338395
865.39949026357	88.4098966556841
865.881606971237	88.4629049922337
866.363723678905	88.493860075715
866.845840386573	88.4924729748392
867.32795709424	88.4558797965847
867.810073801908	88.3904066994076
868.292190509576	88.3086326248194
868.774307217244	88.2268285421775
869.256423924911	88.1594945978406
869.738540632579	88.1166742347632
870.220657340247	88.1033747464371
870.702774047914	88.1190957532348
871.184890755582	88.1588423300306
871.66700746325	88.2134154017246
872.149124170918	88.2713142910717
872.631240878585	88.3194268405312
873.113357586253	88.3460539706348
873.595474293921	88.3452128471369
874.077591001589	88.3188416895731
874.559707709256	88.2778853624124
875.041824416924	88.2382312769949
875.523941124592	88.2169925431656
876.006057832259	88.2250553631244
876.488174539927	88.2629903732897
876.970291247595	88.3205498074051
877.452407955263	88.3808237715505
877.93452466293	88.4273630743263
878.416641370598	88.4494301890688
878.898758078266	88.4465310182141
879.380874785934	88.426796213524
879.862991493601	88.40302086446
880.345108201269	88.3859114640711
880.827224908937	88.3808075690131
881.309341616604	88.38640378475
881.791458324272	88.3972191436623
882.27357503194	88.4067982127383
882.755691739608	88.4108063849911
883.237808447275	88.4079521741808
883.719925154943	88.3985017409487
884.202041862611	88.382434471203
884.684158570279	88.3585322998418
885.166275277946	88.3251341032655
885.648391985614	88.2824566500399
886.130508693282	88.2343340965126
886.612625400949	88.1887842273285
887.094742108617	88.1550419968307
887.576858816285	88.1397846955713
888.058975523953	88.1437908605955
888.54109223162	88.1608632799648
889.023208939288	88.1800880945256
889.505325646956	88.1904311972992
889.987442354623	88.1864857850756
890.469559062291	88.1703687871002
890.951675769959	88.1508236954294
891.433792477627	88.1378156060511
891.915909185294	88.1379735947465
892.398025892962	88.1500922313629
892.88014260063	88.1657457620453
893.362259308298	88.1720520907193
893.844376015965	88.1579206627692
894.326492723633	88.1186784742617
894.808609431301	88.0572560488415
895.290726138968	87.9824765822461
895.772842846636	87.9047614812484
896.254959554304	87.8329272289179
896.737076261972	87.7712963490679
897.219192969639	87.7207386212689
897.701309677307	87.6810325083153
898.183426384975	87.6531083594639
898.665543092643	87.6398552116089
899.14765980031	87.6447203315608
899.629776507978	87.6688955092287
900.111893215646	87.7092236927781
900.594009923313	87.7577677836531
901.076126630981	87.8047435456806
901.558243338649	87.8409996723312
902.040360046317	87.8619850388474
902.522476753984	87.8688535030269
903.004593461652	87.8675763111065
903.48671016932	87.8660360136332
903.968826876988	87.8709134709113
904.450943584655	87.8862770007211
904.933060292323	87.9127234622264
905.415176999991	87.9484071814444
905.897293707658	87.989844561475
906.379410415326	88.0326754960609
906.861527122994	88.0710735263694
907.343643830662	88.0973194199392
907.825760538329	88.1032785880696
908.307877245997	88.0815985048867
908.789993953665	88.0289734469422
909.272110661333	87.9482272282765
909.754227369	87.8489912237878
910.236344076668	87.7455587280505
910.718460784336	87.6520903080711
911.200577492004	87.5800304032468
911.682694199671	87.5341401655903
912.164810907339	87.512651466105
912.646927615007	87.5092392977319
913.129044322674	87.5166569507855
913.611161030342	87.5293003909468
914.09327773801	87.5435721496974
914.575394445678	87.5571832891342
915.057511153345	87.5670128457233
915.539627861013	87.5679210345852
916.021744568681	87.5541618904793
916.503861276349	87.5214399590308
916.985977984016	87.4701168581629
917.468094691684	87.4061081550496
917.950211399352	87.340328535509
918.432328107019	87.2848231051415
918.914444814687	87.2478293056158
919.396561522355	87.2315816334149
919.878678230023	87.2313788975597
920.36079493769	87.2388846910101
920.842911645358	87.2457167154118
921.325028353026	87.2479776846523
921.807145060694	87.2472464594537
922.289261768361	87.2490187128342
922.771378476029	87.2585310050552
923.253495183697	87.2770919109773
923.735611891364	87.299860121269
924.217728599032	87.3174439794436
924.6998453067	87.3187728152637
925.181962014368	87.2955853095084
925.664078722035	87.2460481135484
926.146195429703	87.1753667721109
926.628312137371	87.0945405082779
927.110428845039	87.0161767115824
927.592545552706	86.9525134826228
928.074662260374	86.9119054909296
928.556778968042	86.8975893548029
929.038895675709	86.9079409052688
929.521012383377	86.9368201765499
930.003129091045	86.9748274440879
930.485245798713	87.00958264703
930.96736250638	87.0287959928743
931.449479214048	87.0224560752001
931.931595921716	86.9851988137254
932.413712629383	86.9184929420306
932.895829337051	86.8303655771886
933.377946044719	86.7336236396936
933.860062752387	86.6409795172471
934.342179460054	86.5624800330616
934.824296167722	86.5022797445274
935.30641287539	86.4583312208788
935.788529583058	86.4239943061059
936.270646290725	86.3910256680691
936.752762998393	86.3526614253685
937.234879706061	86.3041486444058
937.716996413728	86.2431502536155
938.199113121396	86.1687851808361
938.681229829064	86.081053186611
939.163346536732	85.9814004931546
939.645463244399	85.8739149164965
940.127579952067	85.7668977587846
940.609696659735	85.6716575016326
941.091813367403	85.6007253421571
941.57393007507	85.5640821330159
942.056046782738	85.5644484969401
942.538163490406	85.5953956274382
943.020280198073	85.6416458604967
943.502396905741	85.6847942653242
943.984513613409	85.7072689631657
944.466630321077	85.6988481312157
944.948747028744	85.6592650893122
945.430863736412	85.5972353288062
945.91298044408	85.5266246661204
946.395097151748	85.4607406943357
946.877213859415	85.4094659793159
947.359330567083	85.3761207945673
947.841447274751	85.3583049239168
948.323563982418	85.3495877825964
948.805680690086	85.3423565233898
949.287797397754	85.3293657675279
949.769914105422	85.3045370583018
950.252030813089	85.264165349282
950.734147520757	85.2071281904404
951.216264228425	85.13579886856
951.698380936093	85.0558994374205
952.18049764376	84.976430693301
952.662614351428	84.9076193613954
953.144731059096	84.8574957745611
953.626847766763	84.8301038148861
954.108964474431	84.8233943585565
954.591081182099	84.830384859559
955.073197889767	84.8409888407477
955.555314597434	84.8462100076704
956.037431305102	84.8409674599559
956.51954801277	84.8247706167447
957.001664720438	84.80096706215
957.483781428105	84.7743390901055
957.965898135773	84.7490728066965
958.448014843441	84.7271874071292
958.930131551109	84.7089908618782
959.412248258776	84.6941147332242
959.894364966444	84.6824728652211
960.376481674112	84.6742888521988
960.858598381779	84.669126534399
961.340715089447	84.6649395930281
961.822831797115	84.6576170711581
962.304948504783	84.6424715726891
962.78706521245	84.6169388057444
963.269181920118	84.5828132820719
963.751298627786	84.5471629152162
964.233415335454	84.520027009633
964.715532043121	84.5113777009363
965.197648750789	84.5256416884901
965.679765458457	84.5591446560703
966.161882166124	84.5997704535059
966.643998873792	84.6318005540017
967.12611558146	84.6410823838843
967.608232289127	84.6205260427647
968.090348996795	84.5731379638862
968.572465704463	84.5108638236016
969.054582412131	84.450475490808
969.536699119798	84.4064569478409
970.018815827466	84.3879164907574
970.500932535134	84.3957238910717
970.983049242802	84.4242350938948
971.465165950469	84.463995082853
971.947282658137	84.5057146834951
972.429399365805	84.5428685618365
972.911516073473	84.5716378981919
973.39363278114	84.590870280141
973.875749488808	84.601016902542
974.357866196476	84.6038021078853
974.839982904143	84.6022265835105
975.322099611811	84.600865140392
975.804216319479	84.6057704520711
976.286333027147	84.622561062958
976.768449734814	84.6549279155716
977.250566442482	84.7026476943045
977.73268315015	84.7612977071382
978.214799857818	84.8229504763554
978.696916565485	84.8786353311759
979.179033273153	84.9214913390355
979.661149980821	84.9476250152612
980.143266688488	84.9568300242601
980.625383396156	84.9512865419606
981.107500103824	84.9342511119775
981.589616811492	84.9088097554676
982.071733519159	84.8777577272069
982.553850226827	84.8446123858071
983.035966934495	84.8139486000964
983.518083642163	84.791330639298
984.00020034983	84.7822914677593
984.482317057498	84.7897552359779
984.964433765166	84.8124958589648
985.446550472833	84.8443328806902
985.928667180501	84.876265899268
986.410783888169	84.8985297464226
986.892900595837	84.9040582056608
987.375017303504	84.8907607340875
987.857134011172	84.861301824756
988.33925071884	84.8215160835535
988.821367426508	84.7772388052238
989.303484134175	84.7325599161041
989.785600841843	84.6884361254251
990.267717549511	84.6437025237874
990.749834257178	84.5970623022835
991.231950964846	84.5492790680026
991.714067672514	84.50417916289
992.196184380182	84.4686241028476
992.678301087849	84.4500531366429
993.160417795517	84.4543841164499
993.642534503185	84.4837708748956
994.124651210853	84.5354419585636
994.60676791852	84.6017836650517
995.088884626188	84.6715463044524
995.571001333856	84.733171160876
996.053118041523	84.7761826750793
996.535234749191	84.7945019926437
997.017351456859	84.7882627360352
997.499468164527	84.7643494650466
997.981584872194	84.7350724855725
998.463701579862	84.7143666802048
998.94581828753	84.7152138541556
999.427934995198	84.7445092932545
999.910051702865	84.8011553697742
1000.39216841053	84.8758396237159
1000.8742851182	84.9545745262765
1001.35640182587	85.0230556236934
1001.83851853354	85.0709369503642
1002.3206352412	85.0955634508948
1002.80275194887	85.1014719761521
1003.28486865654	85.0980773262757
1003.76698536421	85.0947738506316
1004.24910207187	85.0983370509873
1004.73121877954	85.1108360962281
1005.21333548721	85.130573413747
1005.69545219488	85.1543978827471
1006.17756890255	85.1802547900749
1006.65968561021	85.2081945434159
1007.14180231788	85.2394285330187
1007.62391902555	85.2741004387454
1008.10603573322	85.3093447483326
1008.58815244088	85.3383505432589
1009.07026914855	85.3524739734775
1009.55238585622	85.3442115787957
1010.03450256389	85.3100915937507
1010.51661927156	85.2525446955483
1010.99873597922	85.1791236444338
1011.48085268689	85.1001217893024
1011.96296939456	85.0242697897441
1012.44508610223	84.957127056069
1012.92720280989	84.9002162148207
1013.40931951756	84.852640934017
1013.89143622523	84.8136747386512
1014.3735529329	84.7848398802258
1014.85566964056	84.7698603902789
1015.33778634823	84.7732493896265
1015.8199030559	84.7970637244701
1016.30201976357	84.8386693156306
1016.78413647124	84.8897017189357
1017.2662531789	84.9383590898141
1017.74836988657	84.9729510507522
1018.23048659424	84.9850068215137
1018.71260330191	84.9727456577484
1019.19472000957	84.9412151063894
1019.67683671724	84.9011371267456
1020.15895342491	84.8646903250233
1020.64107013258	84.843054001922
1021.12318684025	84.8433381622332
1021.60530354791	84.8669550063981
1022.08742025558	84.9099415391473
1022.56953696325	84.9639075159222
1023.05165367092	85.0187612682245
1023.53377037858	85.063843721493
1024.01588708625	85.0910682509473
1024.49800379392	85.0967690475201
1024.98012050159	85.0821062787161
1025.46223720925	85.0525602249771
1025.94435391692	85.0156207838607
1026.42647062459	84.9786759193975
1026.90858733226	84.9458716807829
1027.39070403993	84.9172661939945
1027.87282074759	84.8893469830678
1028.35493745526	84.8576561638299
1028.83705416293	84.8195357916692
1029.3191708706	84.7766608648582
1029.80128757826	84.7350553202498
1030.28340428593	84.7038723672592
1030.7655209936	84.6918317419791
1031.24763770127	84.7032958782724
1031.72975440894	84.73653878962
1032.2118711166	84.7834760760281
1032.69398782427	84.832826853191
1033.17610453194	84.8724546087864
1033.65822123961	84.8937289536882
1034.14033794727	84.8932651068596
1034.62245465494	84.8727177711068
1035.10457136261	84.8373564254225
1035.58668807028	84.7938199290561
1036.06880477794	84.7486908628489
1036.55092148561	84.7068322164085
1037.03303819328	84.6716266213846
1037.51515490095	84.6451825162826
1037.99727160862	84.6283288905171
1038.47938831628	84.6206233332355
1038.96150502395	84.6200255220198
1039.44362173162	84.6232404873006
1039.92573843929	84.6259493623453
1040.40785514695	84.6240435093467
1040.88997185462	84.6148281189512
1041.37208856229	84.5972330850115
1041.85420526996	84.5717814423467
1042.33632197763	84.5396243283169
1042.81843868529	84.5016439065927
1043.30055539296	84.4578161054908
1043.78267210063	84.407478511309
1044.2647888083	84.3501978591923
1044.74690551596	84.2868133552926
1045.22902222363	84.2200109041209
1045.7111389313	84.1542290276514
1046.19325563897	84.0941156390411
1046.67537234663	84.0434545786259
1047.1574890543	84.0038024045969
1047.63960576197	83.9741077246091
1048.12172246964	83.95115154698
1048.60383917731	83.9306693354673
1049.08595588497	83.908854804363
1049.56807259264	83.8827564687296
1050.05018930031	83.8509108760514
1050.53230600798	83.8132317986232
1051.01442271564	83.7707826300371
1051.49653942331	83.7254991131422
1051.97865613098	83.6797975090228
1052.46077283865	83.6362956651536
1052.94288954632	83.5968615930595
1053.42500625398	83.5619987533321
1053.90712296165	83.5304089959367
1054.38923966932	83.4995064767207
1054.87135637699	83.4664861904311
1055.35347308465	83.4300386964122
1055.83558979232	83.3915657181979
1056.31770649999	83.3553124161793
1056.79982320766	83.3267946973023
1057.28193991532	83.309729701843
1057.76405662299	83.3035990638341
1058.24617333066	83.3018973057476
1058.72829003833	83.2938809382594
1059.210406746	83.266803035412
1059.69252345366	83.2115966184606
1060.17464016133	83.1266681049795
1060.656756869	83.0196032298433
1061.13887357667	82.9051680676863
1061.62099028433	82.8008023588178
1062.103106992	82.7220390817732
1062.58522369967	82.6764014595367
1063.06734040734	82.6622186860749
1063.54945711501	82.6693392297561
1064.03157382267	82.6840318965452
1064.51369053034	82.6924560454029
1064.99580723801	82.6848599397072
1065.47792394568	82.6577409020969
1065.96004065334	82.612857772333
1066.44215736101	82.5555412095792
1066.92427406868	82.4918169648484
1067.40639077635	82.4273182061046
1067.88850748401	82.3661480264568
1068.37062419168	82.3111474958339
1068.85274089935	82.2649364887162
1069.33485760702	82.230117257044
1069.81697431469	82.2093047701092
1070.29909102235	82.2048528380259
1070.78120773002	82.2179616038312
1071.26332443769	82.2482185985488
1071.74544114536	82.2931005788944
1072.22755785302	82.3482104742542
1072.70967456069	82.4070952839271
1073.19179126836	82.4616835264477
1073.67390797603	82.5040147548037
1074.1560246837	82.5267462569638
1074.63814139136	82.525134123626
1075.12025809903	82.4982486167262
1075.6023748067	82.449188784769
1076.08449151437	82.3844785552734
1076.56660822203	82.3120501942274
1077.0487249297	82.2402537870861
1077.53084163737	82.1755192910503
1078.01295834504	82.1216277968906
1078.4950750527	82.0800887743533
1078.97719176037	82.0505974407191
1079.45930846804	82.0319831329693
1079.94142517571	82.0226079727918
1080.42354188338	82.0205632389913
1080.90565859104	82.0233428757895
1081.38777529871	82.0278806328975
1081.86989200638	82.0315007545072
1082.35200871405	82.0328405015941
1082.83412542171	82.0332274104086
1083.31624212938	82.0367924451079
1083.79835883705	82.0501913817146
1084.28047554472	82.0804358592684
1084.76259225239	82.1322203116152
1085.24470896005	82.2064414110014
1085.72682566772	82.2992050530432
1086.20894237539	82.4032291497569
1086.69105908306	82.5093030162389
1087.17317579072	82.609507118558
1087.65529249839	82.6986750653709
1088.13740920606	82.7746291906639
1088.61952591373	82.8378538745759
1089.10164262139	82.8902459562815
1089.58375932906	82.9342068174388
1090.06587603673	82.9719304517463
1090.5479927444	83.0056464962869
1091.03010945207	83.0377584124032
1091.51222615973	83.0705701460097
1091.9943428674	83.1060663107224
1092.47645957507	83.1450200142496
1092.95857628274	83.1865219939438
1093.4406929904	83.2278859393704
1093.92280969807	83.265442270388
1094.40492640574	83.295798672516
1094.88704311341	83.3165068243403
1095.36915982108	83.3268259751583
1095.85127652874	83.3274568627704
1096.33339323641	83.3200730931573
1096.81550994408	83.3066332076121
1097.29762665175	83.2891982460132
1097.77974335941	83.2701023526853
1098.26186006708	83.2518385542948
1098.74397677475	83.2371557512437
1099.22609348242	83.2284251636539
1099.70821019008	83.2266016193071
1100.19032689775	83.2305650790365
1100.67244360542	83.2369145514474
1101.15456031309	83.2412231378117
1101.63667702076	83.2392277579818
1102.11879372842	83.2289363384218
1102.60091043609	83.2114910027708
1103.08302714376	83.1910601707117
1103.56514385143	83.1732158723167
1104.04726055909	83.1628405422361
1104.52937726676	83.1628425533956
1105.01149397443	83.1731663599735
1105.4936106821	83.1915137762122
1105.97572738977	83.2144912924627
1106.45784409743	83.2391955634962
1106.9399608051	83.2635543910773
1107.42207751277	83.2859712327813
1107.90419422044	83.304621125202
1108.3863109281	83.3164890974116
1108.86842763577	83.3174398706817
1109.35054434344	83.3035363070786
1109.83266105111	83.2720599949327
1110.31477775877	83.2230108269193
1110.79689446644	83.1591517943037
1111.27901117411	83.0854999210395
1111.76112788178	83.0075410582624
1112.24324458945	82.9296361223457
1112.72536129711	82.8547162484602
1113.20747800478	82.7842449183718
1113.68959471245	82.7194170211141
1114.17171142012	82.6624281237332
1114.65382812778	82.6165880095818
1115.13594483545	82.5857761743642
1115.61806154312	82.5728849365236
1116.10017825079	82.577984101616
1116.58229495846	82.5975059585915
1117.06441166612	82.6245576797693
1117.54652837379	82.6513956007266
1118.02864508146	82.6709491890752
1118.51076178913	82.6792840740902
1118.99287849679	82.6764053232515
1119.47499520446	82.6657250051814
1119.95711191213	82.6525362541785
1120.4392286198	82.6418707058571
1120.92134532746	82.6374546885063
1121.40346203513	82.6405142452865
1121.8855787428	82.6500099780679
1122.36769545047	82.663151306699
1122.84981215814	82.6765251369409
1123.3319288658	82.6868992232483
1123.81404557347	82.6919620869751
1124.29616228114	82.6911328964126
1124.77827898881	82.6857756492673
1125.26039569647	82.6792038410137
1125.74251240414	82.6756522099031
1126.22462911181	82.6796317341404
1126.70674581948	82.6944921297111
1127.18886252715	82.7213914352105
1127.67097923481	82.7591798658046
1128.15309594248	82.8048384897639
1128.63521265015	82.8548243172584
1129.11732935782	82.9058372399452
1129.59944606548	82.9557417244911
1130.08156277315	83.0033300204683
1130.56367948082	83.0473679675013
1131.04579618849	83.0859088158187
1131.52791289615	83.1159807232756
1132.01002960382	83.1340269259488
1132.49214631149	83.1375629172472
1132.97426301916	83.1264026536795
1133.45637972683	83.1036615012249
1133.93849643449	83.0750171861987
1134.42061314216	83.0478681107072
1134.90272984983	83.0292680411869
1135.3848465575	83.0237954583528
1135.86696326516	83.0332406650134
1136.34907997283	83.0564221345437
1136.8311966805	83.0903609598636
1137.31331338817	83.1310224634295
1137.79543009584	83.1742640616828
1138.2775468035	83.2160969324566
1138.75966351117	83.2521103859979
1139.24178021884	83.2779914775745
1139.72389692651	83.290059340004
1140.20601363417	83.286196888417
1140.68813034184	83.2671483440728
1141.17024704951	83.2369253488759
1141.65236375718	83.202544761649
1142.13448046484	83.171745426485
1142.61659717251	83.1516087883838
1143.09871388018	83.1464530014544
1143.58083058785	83.1567773699298
1144.06294729552	83.1796879934168
1144.54506400318	83.2100525758641
1145.02718071085	83.2425033427812
1145.50929741852	83.2720633885483
1145.99141412619	83.2951658302647
1146.47353083385	83.3096977489572
1146.95564754152	83.3145672136984
1147.43776424919	83.3097874242572
1147.91988095686	83.2964681112571
1148.40199766453	83.2770282494661
1148.88411437219	83.2547377887047
1149.36623107986	83.233120118824
1149.84834778753	83.2150290454887
1150.3304644952	83.2014805568596
1150.81258120286	83.1914452700543
1151.29469791053	83.1822654979714
1151.7768146182	83.1711700124235
1152.25893132587	83.1564427295372
1152.74104803353	83.1384951167267
1153.2231647412	83.1195651967152
1153.70528144887	83.1028495156376
1154.18739815654	83.0907937387015
1154.66951486421	83.0838873582111
1155.15163157187	83.0804278165042
1155.63374827954	83.0773328816607
1156.11586498721	83.0716836511232
1156.59798169488	83.0618357965086
1157.08009840254	83.0481820827752
1157.56221511021	83.0326402090805
1158.04433181788	83.01769172501
1158.52644852555	83.0050336726722
1159.00856523321	82.9951174896394
1159.49068194088	82.9872795865458
1159.97279864855	82.9805632627577
1160.45491535622	82.9744366819642
1160.93703206389	82.9691420831982
1161.41914877155	82.9652865976203
1161.90126547922	82.9631121338546
1162.38338218689	82.9617879027169
1162.86549889456	82.9594880930392
1163.34761560222	82.9538599345346
1163.82973230989	82.9432596841751
1164.31184901756	82.9275883911629
1164.79396572523	82.9084988419918
1165.2760824329	82.888691339745
1165.75819914056	82.8707745091219
1166.24031584823	82.8563821155318
1166.7224325559	82.8456105426746
1167.20454926357	82.8374943210349
1167.68666597123	82.8308699787096
1168.1687826789	82.82528442746
1168.65089938657	82.8212179726029
1169.13301609424	82.8196961061855
1169.61513280191	82.8214161482247
1170.09724950957	82.82619696318
1170.57936621724	82.8329782899458
1171.06148292491	82.8406806737496
1171.54359963258	82.8491816085036
1172.02571634024	82.8600422974095
1172.50783304791	82.8760079686468
1172.98994975558	82.899895205528
1173.47206646325	82.9324741268358
1173.95418317091	82.9711903243574
1174.43629987858	83.0096625529418
1174.91841658625	83.0396948365541
1175.40053329392	83.0536547099196
1175.88265000159	83.047053238388
1176.36476670925	83.0205690410291
1176.84688341692	82.9799496228829
1177.32900012459	82.9346405559967
1177.81111683226	82.8942104757795
1178.29323353992	82.8666556623819
1178.77535024759	82.8561099963029
1179.25746695526	82.8624903562498
1179.73958366293	82.8825053273842
1180.2217003706	82.9113055511408
1180.70381707826	82.9444095832168
1181.18593378593	82.9782865038214
1181.6680504936	83.0110765763638
1182.15016720127	83.0422458048847
1182.63228390893	83.0719759563673
1183.1144006166	83.1006051066186
1183.59651732427	83.1281741951507
1184.07863403194	83.154153982625
1184.5607507396	83.1802500491444
1185.04286744727	83.2015815753466
1185.52498415494	83.2158624205803
1186.00710086261	83.2222894262481
1186.48921757028	83.2219229899758
1186.97133427794	83.2174418614958
1187.45345098561	83.2119666614412
1187.93556769328	83.2080845986364
1188.41768440095	83.2068208621086
1188.89980110861	83.2074703354694
1189.38191781628	83.2082502819104
1189.86403452395	83.2073463400071
1190.34615123162	83.2039381105113
1190.82826793929	83.1984137503951
1191.31038464695	83.1920532940699
1191.79250135462	83.1860235843948
1192.27461806229	83.1805106823968
1192.75673476996	83.1742730785673
1193.23885147762	83.165096006699
1193.72096818529	83.15077031769
1194.20308489296	83.1304382845139
1194.68520160063	83.1051258677607
1195.16731830829	83.0776679044706
1195.64943501596	83.0514059757613
1196.13155172363	83.0291298525608
1196.6136684313	83.0117612764641
1197.09578513897	82.9980728963474
1197.57790184663	82.9852635233523
1198.0600185543	82.970269191577
1198.54213526197	82.9512239470948
1199.02425196964	82.9279324774078
1199.5063686773	82.9019368611101
1199.98848538497	82.87553571724
1200.47060209264	82.8508796765308
1200.95271880031	82.8288121551398
1201.43483550798	82.808714703022
1201.91695221564	82.788721786738
1202.39906892331	82.7666873309269
1202.88118563098	82.7407090798607
1203.36330233865	82.7096745201225
1203.84541904631	82.6733825440669
1204.32753575398	82.6323978088954
1204.80965246165	82.5877894228193
1205.29176916932	82.5407917098844
1205.77388587698	82.4927902772824
1206.25600258465	82.4450954886878
1206.73811929232	82.3987616246296
1207.22023599999	82.354425654874
1207.70235270766	82.3121577175181
1208.18446941532	82.2715462563575
1208.66658612299	82.2321200390732
1209.14870283066	82.1938170904975
1209.63081953833	82.1574210881585
1210.11293624599	82.1246586232913
1210.59505295366	82.097659936497
1211.07716966133	82.0781970382832
1211.559286369	82.0667845858325
1212.04140307667	82.0621077252745
1212.52351978433	82.0611831251748
1213.005636492	82.0601714279856
1213.48775319967	82.0560354710406
1213.96986990734	82.0473132780025
1214.451986615	82.0349713990909
1214.93410332267	82.0218848334273
1215.41622003034	82.0121902337874
1215.89833673801	82.009800873544
1216.38045344567	82.0172915388554
1216.86257015334	82.0357220111582
1217.34468686101	82.0644832731736
1217.82680356868	82.1018940090314
1218.30892027635	82.1454785138147
1218.79103698401	82.1925943296742
1219.27315369168	82.2403903507643
1219.75527039935	82.2858613261389
1220.23738710702	82.3263675784011
1220.71950381468	82.35998818113
1221.20162052235	82.3861823759277
1221.68373723002	82.4061653153028
1222.16585393769	82.4227513611493
1222.64797064536	82.4397047879021
1223.13008735302	82.4603864948851
1223.61220406069	82.4872592627547
1224.09432076836	82.5209922871562
1224.57643747603	82.560640657731
1225.05855418369	82.6041495999426
1225.54067089136	82.6493497391153
1226.02278759903	82.6946891888722
1226.5049043067	82.7393455766296
1226.98702101436	82.7832217474988
1227.46913772203	82.8265184349745
1227.9512544297	82.8694624699002
1228.43337113737	82.9120951502774
1228.91548784504	82.9543290877019
1229.3976045527	82.9959177695373
1229.87972126037	83.0364547862145
1230.36183796804	83.0749659135329
1230.84395467571	83.1097046965538
1231.32607138337	83.1382811254877
1231.80818809104	83.157979882363
1232.29030479871	83.1667236187671
1232.77242150638	83.1641032394383
1233.25453821405	83.1519157329173
1233.73665492171	83.1341910621108
1234.21877162938	83.1161544349843
1234.70088833705	83.1033876974561
1235.18300504472	83.0997946151061
1235.66512175238	83.1066617245538
1236.14723846005	83.1221636116431
1236.62935516772	83.1419110256081
1237.11147187539	83.1598414447972
1237.59358858305	83.1695209193763
1238.07570529072	83.1662068689709
1238.55782199839	83.1475105085672
1239.03993870606	83.1143835883496
1239.52205541373	83.0707313385766
1240.00417212139	83.0231594198281
1240.48628882906	82.9792910458248
1240.96840553673	82.9456430447921
1241.4505222444	82.9265758552561
1241.93263895206	82.9227564112373
1242.41475565973	82.9311800829044
1242.8968723674	82.9457024790966
1243.37898907507	82.9589949366147
1243.86110578274	82.9645613345727
1244.3432224904	82.9579876722719
1244.82533919807	82.938306929071
1245.30745590574	82.9074870407863
1245.78957261341	82.8695570331626
1246.27168932107	82.8288534237359
1246.75380602874	82.7893814691352
1247.23592273641	82.7543077711116
1247.71803944408	82.725845754062
1248.20015615174	82.7060328014402
1248.68227285941	82.6969201631692
1249.16438956708	82.700417779318
1249.64650627475	82.7178821817424
1250.12862298242	82.7493224592019
1250.61073969008	82.7930015132441
1251.09285639775	82.8454544648197
1251.57497310542	82.9023973101028
1252.05708981309	82.960015500569
1252.53920652075	83.0156555095729
1253.02132322842	83.0687310942622
1253.50343993609	83.1202980188024
1253.98555664376	83.1723697658244
1254.46767335143	83.2266724508121
1254.94979005909	83.2840901902298
1255.43190676676	83.344312566672
1255.91402347443	83.4062581483475
1256.3961401821	83.4685580415851
1256.87825688976	83.5302863647338
1257.36037359743	83.5913671080436
1257.8424903051	83.6525226861281
1258.32460701277	83.7149941455873
1258.80672372043	83.7798943170521
1259.2888404281	83.8479234206223
1259.77095713577	83.9187655511263
1260.25307384344	83.9910608865943
1260.73519055111	84.0622852602044
1261.21730725877	84.1295017230616
1261.69942396644	84.1900097288083
1262.18154067411	84.2421350332019
1262.66365738178	84.2860085873203
1263.14577408944	84.3238540757303
1263.62789079711	84.3597446464091
1264.11000750478	84.3982506674259
1264.59212421245	84.4433663145319
1265.07424092012	84.4970616827146
1265.55635762778	84.5585025218434
1266.03847433545	84.6241873071975
1266.52059104312	84.6888226927485
1267.00270775079	84.7471227863603
1267.48482445845	84.7945602123549
1267.96694116612	84.828685699383
1268.44905787379	84.8493282958533
1268.93117458146	84.8583234812148
1269.41329128912	84.8591741642588
1269.89540799679	84.8565847351166
1270.37752470446	84.8566263830306
1270.85964141213	84.8653584835769
1271.3417581198	84.8881270906883
1271.82387482746	84.9282515289675
1272.30599153513	84.9857779547836
1272.7881082428	85.0570835157999
1273.27022495047	85.1354123531642
1273.75234165813	85.2131912864948
1274.2344583658	85.2835657800083
1274.71657507347	85.342644351686
1275.19869178114	85.3903120691524
1275.68080848881	85.4293683825575
1276.16292519647	85.4638021353935
1276.64504190414	85.4966143667211
1277.12715861181	85.5289042614562
1277.60927531948	85.5597822359749
1278.09139202714	85.5877807211778
1278.57350873481	85.6125738656463
1279.05562544248	85.6360261537504
1279.53774215015	85.6618995749997
1280.01985885781	85.694422974659
1280.50197556548	85.7359224725764
1280.98409227315	85.7854479370853
1281.46620898082	85.8384426668957
1281.94832568849	85.8886046856844
1282.43044239615	85.9298099728157
1282.91255910382	85.9585625507002
1283.39467581149	85.9751286262693
1283.87679251916	85.9827577483157
1284.35890922682	85.9860356005748
1284.84102593449	85.9886363755302
1285.32314264216	85.9926821121727
1285.80525934983	85.9984371776664
1286.2873760575	86.0054313556098
1286.76949276516	86.0136793895098
1287.25160947283	86.024295564016
1287.7337261805	86.0390724040668
1288.21584288817	86.059362072015
1288.69795959583	86.0848062627363
1289.1800763035	86.1129139700639
1289.66219301117	86.1395912243431
1290.14430971884	86.1609737510746
1290.6264264265	86.1746876934275
1291.10854313417	86.1808434683906
1291.59065984184	86.1816693443402
1292.07277654951	86.1803488945935
1292.55489325718	86.1794838202376
1293.03700996484	86.1799193134088
1293.51912667251	86.1808673110852
1294.00124338018	86.1804352304746
1294.48336008785	86.1768125938366
1294.96547679551	86.1687741739422
1295.44759350318	86.1561050184621
1295.92971021085	86.139252098859
1296.41182691852	86.1190851111771
1296.89394362618	86.0967189860702
1297.37606033385	86.0738761352347
1297.85817704152	86.0533225672589
1298.34029374919	86.0384956468524
1298.82241045686	86.0329802330223
1299.30452716452	86.039127905453
1299.78664387219	86.0567361703796
1300.26876057986	86.0824237110052
1300.75087728753	86.1101421168052
1301.23299399519	86.1333135069486
1301.71511070286	86.1463565320043
1302.19722741053	86.1467370314576
1302.6793441182	86.1352649146123
1303.16146082587	86.1150111133372
1303.64357753353	86.0895867857144
1304.1256942412	86.0615714635292
1304.60781094887	86.0323860778463
1305.08992765654	86.0026499100356
1305.5720443642	85.9735026502906
1306.05416107187	85.9474958246674
1306.53627777954	85.9280527824772
1307.01839448721	85.9180978519195
1307.50051119487	85.9179720625956
1307.98262790254	85.9242779907748
1308.46474461021	85.9299428567524
1308.94686131788	85.9263614192482
1309.42897802555	85.907128618588
1309.91109473321	85.8700131849309
1310.39321144088	85.8184061221761
1310.87532814855	85.759544815324
1311.35744485622	85.7025463557264
1311.83956156388	85.6546500994671
1312.32167827155	85.6189206053753
1312.80379497922	85.5939774587955
1313.28591168689	85.5749901038788
1313.76802839456	85.5562826055903
1314.25014510222	85.5332328474251
1314.73226180989	85.5041498806274
1315.21437851756	85.4696591973274
1315.69649522523	85.431842245158
1316.17861193289	85.3929758909246
1316.66072864056	85.3557771773285
1317.14284534823	85.3238226839637
1317.6249620559	85.301569490755
1318.10707876356	85.2945442762378
1318.58919547123	85.3076042329599
1319.0713121789	85.3427250891214
1319.55342888657	85.3973822484001
1320.03554559424	85.4642905151021
1320.5176623019	85.5338084840481
1320.99977900957	85.5962840980142
1321.48189571724	85.6460411074871
1321.96401242491	85.6825520290287
1322.44612913257	85.7095550564651
1322.92824584024	85.7325166158356
1323.41036254791	85.7558953108775
1323.89247925558	85.7814004398413
1324.37459596325	85.8075691054916
1324.85671267091	85.831374079267
1325.33882937858	85.8503478607909
1325.82094608625	85.8644507495349
1326.30306279392	85.8760396822059
1326.78517950158	85.8886865231775
1327.26729620925	85.9049015550979
1327.74941291692	85.9250952113081
1328.23152962459	85.9472629661227
1328.71364633225	85.9685877326906
1329.19576303992	85.9871700548269
1329.67787974759	86.0036164254949
1330.15999645526	86.0207256431288
1330.64211316293	86.0419344353359
1331.12422987059	86.0687824331481
1331.60634657826	86.0993834436204
1332.08846328593	86.1282107520181
1332.5705799936	86.1483667943849
1333.05269670126	86.1537758665038
1333.53481340893	86.1412166799347
1334.0169301166	86.1109912587713
1334.49904682427	86.0653034313553
1334.98116353194	86.0062290040793
1335.4632802396	85.9336845153016
1335.94539694727	85.8455610134864
1336.42751365494	85.739131042956
1336.90963036261	85.6139286308941
1337.39174707027	85.475489181622
1337.87386377794	85.3373266296262
1338.35598048561	85.2196493560043
1338.83809719328	85.1473724757885
1339.32021390094	85.1401314880876
1339.80233060861	85.2042862425943
1340.28444731628	85.328185545478
1340.76656402395	85.4869026040341
1341.24868073162	85.6509038000708
1341.73079743928	85.7949504347604
1342.21291414695	85.9052003667856
1342.69503085462	85.9768656417666
1343.17714756229	86.0125718738259
1343.65926426995	86.0191217020821
1344.14138097762	86.0061325580105
1344.62349768529	85.9838509844949
1345.10561439296	85.9607905971162
1345.58773110063	85.9429850088898
1346.06984780829	85.9324466084124
1346.55196451596	85.9275181249128
1347.03408122363	85.9242097615799
1347.5161979313	85.9184738093055
1347.99831463896	85.9083588556125
1348.48043134663	85.8951985613073
1348.9625480543	85.8831799155898
1349.44466476197	85.8774352951452
1349.92678146963	85.881508418086
1350.4088981773	85.8951708041319
1350.89101488497	85.9141364939916
1351.37313159264	85.9315195126318
1351.85524830031	85.9412694825994
1352.33736500797	85.9404353678175
1352.81948171564	85.9309215243954
1353.30159842331	85.9183936439387
1353.78371513098	85.9103501779842
1354.26583183864	85.9126733075111
1354.74794854631	85.9271140602775
1355.23006525398	85.9510876162195
1355.71218196165	85.9789706678673
1356.19429866932	86.0051526716219
1356.67641537698	86.0255827850584
1357.15853208465	86.0390953746853
1357.64064879232	86.0458380950786
1358.12276549999	86.0451014434084
1358.60488220765	86.0341952678969
1359.08699891532	86.0086507645948
1359.56911562299	85.9644533564028
1360.05123233066	85.9008046216633
1360.53334903833	85.8236252590433
1361.01546574599	85.7475169568623
1361.49758245366	85.6925102804096
1361.97969916133	85.681410010958
1362.461815869	85.7284883810537
1362.94393257666	85.8306519045223
1363.42604928433	85.9651011758998
[truncated: 5,469 more rows]
