# Supplementary material for: Visible-light-assisted degradation of crystal violet using CuO- and ZnO-incorporated (Am-co-BA)@PVA hydrogel nanocomposites
Source: RSC Adv. 2026 Mar 10;16(15):13332–46. doi: 10.1039/d6ra00342g (PMC12973283; doi:10.1039/d6ra00342g)
Supplement: RA-016-D6RA00342G-s002 [file RA-016-D6RA00342G-s002.zip › HPBA-C#3##20250409-111814_100.mdi]

       09/04/25 DIF  DX-2700BH SSC 40KV/30mA Slit:1deg&1deg&0.03mm Monochromator: ON Ts-Td 100 
020.000  0.0200  0.5 cu 1.54184 080.000     3001

     249.     254.     256.     272.     284.     235.     265.     260.
     268.     232.     302.     270.     266.     234.     240.     271.
     278.     274.     285.     295.     274.     268.     300.     296.
     282.     299.     269.     299.     282.     291.     306.     310.
     311.     321.     308.     334.     322.     346.     302.     291.
     329.     338.     319.     308.     331.     337.     316.     325.
     353.     332.     294.     299.     313.     292.     293.     269.
     316.     292.     300.     337.     308.     322.     323.     343.
     335.     339.     336.     363.     384.     384.     415.     401.
     392.     406.     389.     407.     393.     397.     371.     398.
     429.     372.     351.     383.     346.     349.     365.     357.
     334.     351.     335.     331.     348.     340.     307.     333.
     309.     335.     343.     305.     343.     291.     336.     318.
     305.     296.     311.     294.     297.     308.     259.     281.
     276.     281.     287.     304.     277.     265.     277.     281.
     259.     244.     252.     299.     268.     259.     284.     290.
     281.     270.     262.     262.     287.     287.     258.     286.
     274.     260.     308.     272.     248.     284.     279.     280.
     284.     293.     247.     248.     287.     264.     272.     273.
     245.     277.     230.     272.     259.     260.     270.     254.
     267.     236.     280.     262.     266.     284.     255.     254.
     243.     270.     260.     255.     226.     250.     218.     266.
     241.     252.     256.     270.     268.     274.     248.     247.
     302.     258.     270.     248.     286.     246.     266.     291.
     231.     255.     283.     252.     218.     270.     250.     256.
     253.     251.     218.     239.     242.     238.     236.     242.
     243.     252.     277.     267.     249.     256.     241.     232.
     265.     257.     246.     248.     244.     261.     234.     271.
     231.     248.     256.     241.     246.     227.     235.     233.
     248.     217.     228.     224.     219.     250.     254.     227.
     259.     251.     244.     254.     237.     256.     257.     235.
     277.     252.     265.     216.     246.     223.     228.     242.
     222.     229.     228.     217.     259.     237.     255.     234.
     209.     225.     228.     239.     245.     222.     215.     232.
     238.     218.     262.     233.     232.     245.     214.     227.
     228.     226.     228.     244.     239.     229.     215.     211.
     222.     235.     197.     219.     255.     201.     217.     230.
     217.     230.     231.     237.     222.     225.     215.     229.
     215.     227.     205.     209.     216.     227.     220.     239.
     209.     208.     247.     239.     244.     246.     195.     231.
     209.     221.     224.     225.     211.     212.     191.     241.
     201.     234.     205.     220.     230.     203.     232.     207.
     260.     207.     216.     215.     239.     234.     204.     234.
     216.     224.     252.     208.     229.     222.     206.     199.
     183.     215.     218.     220.     196.     198.     211.     205.
     195.     198.     212.     214.     210.     205.     186.     245.
     225.     216.     190.     223.     216.     219.     221.     221.
     216.     217.     203.     216.     209.     209.     194.     220.
     211.     213.     217.     209.     227.     183.     228.     209.
     205.     198.     218.     221.     200.     204.     203.     225.
     196.     187.     200.     211.     203.     187.     207.     207.
     183.     211.     205.     225.     208.     231.     222.     225.
     214.     202.     209.     232.     238.     220.     231.     217.
     233.     233.     177.     232.     202.     239.     223.     229.
     241.     206.     213.     205.     210.     227.     211.     200.
     218.     217.     205.     199.     196.     209.     218.     213.
     215.     199.     196.     209.     172.     211.     212.     216.
     209.     185.     190.     201.     219.     210.     222.     204.
     186.     190.     227.     191.     201.     185.     177.     176.
     198.     204.     182.     193.     206.     183.     186.     193.
     191.     189.     209.     191.     204.     182.     194.     192.
     185.     174.     201.     205.     170.     200.     179.     174.
     175.     188.     190.     213.     179.     166.     179.     184.
     184.     156.     176.     203.     187.     221.     191.     182.
     178.     195.     185.     188.     180.     173.     188.     193.
     185.     178.     182.     173.     193.     175.     154.     195.
     185.     181.     186.     176.     153.     195.     168.     185.
     179.     194.     176.     189.     154.     175.     190.     167.
     176.     179.     163.     162.     170.     175.     173.     174.
     181.     180.     171.     162.     173.     171.     166.     182.
     174.     189.     173.     179.     166.     178.     195.     164.
     184.     163.     190.     185.     168.     170.     171.     170.
     179.     187.     181.     171.     180.     191.     189.     200.
     224.     204.     234.     261.     250.     244.     287.     266.
     297.     284.     317.     353.     368.     391.     366.     333.
     345.     333.     309.     254.     267.     268.     240.     221.
     227.     241.     205.     182.     179.     167.     194.     159.
     170.     184.     146.     173.     172.     171.     181.     153.
     179.     163.     184.     153.     150.     135.     169.     178.
     170.     159.     165.     166.     156.     154.     155.     177.
     162.     142.     176.     168.     150.     159.     155.     145.
     147.     166.     158.     152.     157.     145.     157.     172.
     171.     154.     175.     168.     171.     159.     167.     146.
     166.     143.     159.     151.     147.     146.     141.     140.
     166.     170.     185.     152.     166.     166.     161.     159.
     160.     157.     190.     155.     154.     169.     141.     155.
     142.     171.     151.     183.     164.     158.     164.     146.
     133.     179.     170.     165.     164.     146.     144.     181.
     165.     159.     164.     170.     164.     194.     176.     176.
     153.     166.     149.     173.     171.     178.     181.     158.
     158.     176.     167.     169.     143.     163.     147.     153.
     129.     150.     135.     156.     162.     121.     151.     154.
     160.     148.     172.     157.     147.     127.     155.     164.
     147.     170.     149.     154.     152.     158.     137.     162.
     157.     146.     141.     151.     136.     127.     148.     165.
     166.     147.     143.     186.     129.     151.     142.     142.
     145.     140.     137.     153.     168.     152.     122.     163.
     149.     160.     144.     153.     158.     163.     132.     148.
     132.     154.     157.     119.     146.     128.     149.     158.
     153.     144.     133.     139.     152.     151.     138.     162.
     122.     176.     141.     141.     155.     146.     143.     145.
     186.     148.     137.     130.     145.     142.     147.     150.
     168.     146.     126.     144.     141.     137.     136.     134.
     149.     139.     152.     142.     140.     122.     125.     155.
     144.     156.     155.     140.     141.     149.     155.     133.
     135.     132.     154.     126.     127.     143.     155.     130.
     166.     145.     158.     125.     146.     148.     164.     155.
     146.     146.     156.     152.     137.     148.     148.     161.
     160.     150.     159.     167.     168.     152.     165.     135.
     148.     182.     153.     160.     145.     173.     170.     165.
     155.     160.     157.     168.     146.     143.     139.     142.
     151.     130.     128.     149.     147.     149.     153.     137.
     130.     132.     152.     129.     161.     136.     147.     151.
     148.     142.     137.     144.     138.     140.     115.     131.
     130.     128.     157.     149.     144.     137.     136.     153.
     120.     134.     152.     150.     135.     125.     162.     128.
     136.     132.     146.     148.     135.     134.     146.     147.
     141.     157.     173.     116.     129.     160.     160.     126.
     142.     137.     118.     143.     147.     168.     140.     126.
     134.     145.     157.     142.     115.     125.     152.     164.
     137.     138.     157.     153.     128.     141.     153.     124.
     149.     143.     140.     136.     126.     154.     133.     129.
     137.     141.     128.     129.     136.     139.     145.     136.
     131.     114.     133.     140.     145.     144.     135.     158.
     131.     113.     152.     123.     140.     137.     136.     146.
     156.     134.     132.     137.     139.     140.     139.     145.
     141.     119.     149.     141.     142.     133.     129.     148.
     142.     138.     145.     125.     123.     131.     138.     152.
     119.     131.     137.     144.     128.     133.     126.     145.
     123.     114.     142.     123.     120.     148.     135.     139.
     123.     123.     113.     130.     137.     129.     127.     108.
     132.     128.     142.     142.     120.     113.     133.     113.
     102.     133.     118.     111.     117.     128.     125.     133.
     141.     125.     119.     126.     129.     121.     120.     137.
     118.     132.     140.     125.     121.     129.     120.     137.
     114.     133.     129.     137.     110.     117.     128.     130.
     127.     130.     134.     138.     117.     114.     115.     121.
     91.     145.     112.     123.     136.     119.     134.     107.
     127.     123.     112.     117.     124.     116.     104.     123.
     111.     120.     114.     126.     130.     125.     130.     128.
     126.     109.     122.     121.     118.     126.     129.     122.
     128.     110.     101.     117.     123.     124.     120.     119.
     104.     104.     117.     117.     128.     114.     115.     101.
     101.     117.     122.     112.     115.     115.     110.     118.
     112.     110.     135.     139.     108.     108.     122.     94.
     126.     113.     112.     130.     109.     124.     135.     99.
     116.     140.     124.     133.     121.     102.     127.     110.
     111.     122.     118.     130.     114.     141.     123.     90.
     139.     104.     120.     121.     114.     106.     114.     117.
     117.     118.     116.     121.     132.     116.     108.     107.
     102.     115.     104.     123.     92.     111.     111.     110.
     108.     104.     117.     102.     118.     89.     99.     129.
     125.     107.     109.     115.     112.     105.     125.     92.
     106.     112.     125.     104.     105.     117.     96.     108.
     114.     103.     80.     109.     90.     131.     106.     102.
     99.     97.     86.     124.     116.     103.     95.     105.
     116.     108.     103.     109.     108.     103.     104.     93.
     108.     103.     86.     100.     106.     124.     105.     111.
     107.     107.     128.     108.     120.     104.     130.     135.
     129.     141.     143.     162.     131.     159.     170.     158.
     156.     184.     162.     179.     172.     185.     170.     154.
     121.     163.     146.     127.     115.     138.     137.     122.
     99.     117.     99.     92.     90.     78.     92.     89.
     91.     100.     93.     107.     110.     106.     94.     102.
     95.     87.     93.     107.     86.     100.     109.     105.
     92.     89.     91.     102.     97.     104.     119.     103.
     100.     92.     101.     80.     104.     105.     82.     91.
     84.     99.     116.     95.     75.     83.     99.     84.
     88.     89.     89.     87.     103.     94.     86.     107.
     79.     91.     100.     97.     81.     115.     98.     105.
     92.     81.     88.     95.     102.     86.     84.     96.
     84.     75.     77.     70.     91.     87.     97.     93.
     93.     89.     105.     91.     79.     85.     87.     103.
     96.     66.     79.     90.     90.     65.     74.     106.
     80.     85.     81.     84.     88.     81.     84.     87.
     72.     98.     86.     88.     103.     94.     86.     86.
     67.     94.     76.     91.     89.     79.     82.     78.
     85.     95.     88.     88.     89.     83.     96.     98.
     78.     94.     82.     75.     88.     77.     86.     94.
     76.     73.     102.     104.     76.     85.     76.     81.
     97.     86.     80.     69.     109.     75.     61.     80.
     82.     96.     68.     87.     67.     77.     100.     80.
     89.     92.     87.     81.     83.     71.     72.     77.
     84.     78.     79.     79.     66.     76.     77.     85.
     75.     80.     89.     87.     84.     91.     95.     66.
     52.     83.     82.     79.     71.     77.     85.     76.
     84.     82.     72.     78.     75.     89.     77.     89.
     84.     83.     80.     70.     69.     65.     85.     75.
     75.     73.     78.     78.     75.     81.     90.     83.
     75.     84.     75.     84.     80.     74.     95.     72.
     83.     81.     78.     85.     94.     73.     81.     100.
     78.     83.     80.     72.     76.     76.     80.     82.
     71.     64.     88.     84.     93.     72.     87.     86.
     78.     75.     82.     80.     84.     81.     71.     66.
     79.     83.     79.     65.     80.     76.     76.     70.
     77.     92.     73.     89.     79.     85.     74.     71.
     78.     88.     65.     80.     67.     70.     72.     88.
     63.     75.     96.     80.     80.     86.     82.     72.
     93.     62.     61.     65.     63.     83.     77.     70.
     80.     72.     86.     75.     67.     98.     86.     76.
     82.     72.     75.     81.     73.     72.     77.     73.
     74.     72.     70.     88.     78.     59.     76.     83.
     81.     89.     77.     66.     70.     77.     76.     68.
     90.     75.     64.     72.     71.     83.     78.     79.
     81.     88.     88.     75.     110.     75.     81.     62.
     71.     84.     79.     60.     68.     75.     84.     69.
     70.     79.     67.     66.     85.     87.     77.     71.
     67.     62.     53.     60.     65.     78.     67.     63.
     84.     82.     56.     69.     66.     67.     83.     67.
     73.     71.     60.     72.     72.     80.     85.     86.
     81.     67.     71.     80.     68.     68.     67.     78.
     74.     79.     60.     70.     70.     81.     58.     72.
     61.     71.     78.     68.     83.     76.     70.     63.
     70.     75.     69.     67.     71.     59.     73.     73.
     89.     71.     84.     73.     80.     75.     73.     62.
     70.     63.     76.     76.     59.     73.     58.     69.
     63.     74.     84.     63.     58.     72.     76.     67.
     64.     71.     72.     74.     65.     61.     63.     86.
     68.     70.     71.     80.     69.     62.     57.     55.
     61.     67.     54.     52.     77.     45.     66.     70.
     56.     59.     61.     78.     72.     67.     45.     80.
     67.     75.     74.     73.     53.     67.     79.     70.
     68.     68.     56.     67.     71.     63.     73.     61.
     61.     75.     93.     64.     68.     55.     70.     63.
     57.     64.     80.     55.     70.     53.     67.     61.
     81.     65.     67.     70.     62.     64.     68.     72.
     67.     69.     54.     57.     63.     69.     48.     61.
     72.     63.     70.     72.     77.     74.     71.     69.
     87.     76.     78.     80.     69.     84.     96.     81.
     75.     96.     86.     79.     86.     97.     81.     75.
     83.     74.     68.     76.     67.     70.     82.     66.
     82.     62.     76.     95.     67.     63.     58.     61.
     54.     70.     74.     59.     60.     65.     51.     49.
     57.     61.     52.     65.     77.     51.     46.     68.
     61.     63.     65.     59.     66.     68.     56.     60.
     59.     44.     52.     61.     58.     59.     59.     60.
     59.     59.     66.     67.     59.     55.     62.     67.
     63.     64.     52.     61.     54.     73.     65.     61.
     56.     55.     65.     61.     61.     72.     66.     73.
     70.     63.     58.     65.     56.     65.     64.     65.
     58.     60.     77.     62.     54.     77.     55.     51.
     75.     76.     53.     61.     68.     53.     71.     55.
     58.     50.     48.     72.     48.     55.     62.     73.
     55.     84.     60.     68.     60.     84.     64.     73.
     81.     65.     72.     53.     58.     67.     57.     58.
     66.     61.     52.     69.     78.     65.     83.     54.
     58.     70.     66.     57.     69.     54.     75.     57.
     55.     56.     68.     61.     61.     53.     58.     55.
     60.     57.     40.     56.     57.     54.     64.     53.
     66.     55.     73.     51.     69.     52.     61.     56.
     72.     59.     60.     41.     52.     62.     51.     47.
     75.     50.     68.     69.     56.     51.     50.     67.
     58.     59.     46.     56.     67.     60.     56.     62.
     73.     64.     77.     48.     45.     56.     39.     54.
     57.     64.     60.     68.     65.     49.     59.     43.
     40.     38.     50.     58.     47.     53.     48.     66.
     53.     55.     60.     56.     55.     60.     43.     44.
     51.     51.     47.     57.     60.     47.     56.     54.
     57.     46.     50.     52.     53.     74.     52.     51.
     59.     42.     65.     75.     49.     53.     45.     61.
     55.     56.     56.     69.     52.     52.     52.     50.
     52.     57.     60.     43.     56.     61.     51.     60.
     51.     67.     73.     53.     47.     46.     52.     48.
     58.     63.     51.     50.     50.     55.     43.     62.
     63.     43.     63.     59.     46.     52.     48.     50.
     53.     57.     45.     54.     54.     43.     44.     49.
     47.     53.     59.     45.     58.     52.     47.     55.
     56.     60.     53.     53.     65.     51.     56.     47.
     63.     48.     40.     50.     48.     49.     51.     53.
     50.     53.     63.     58.     56.     56.     55.     53.
     54.     51.     55.     58.     36.     58.     51.     73.
     44.     52.     40.     49.     52.     57.     54.     52.
     41.     54.     51.     49.     52.     61.     56.     60.
     49.     50.     52.     44.     53.     66.     48.     46.
     54.     57.     60.     52.     53.     54.     53.     54.
     55.     60.     52.     42.     54.     65.     56.     53.
     63.     38.     48.     53.     59.     47.     51.     59.
     49.     41.     52.     49.     51.     54.     51.     55.
     55.     44.     43.     57.     47.     44.     48.     56.
     42.     62.     49.     56.     38.     43.     47.     59.
     49.     46.     54.     49.     53.     42.     42.     56.
     40.     43.     54.     59.     60.     59.     45.     66.
     49.     52.     54.     49.     41.     58.     38.     50.
     48.     42.     34.     49.     53.     54.     54.     45.
     57.     41.     48.     45.     56.     36.     41.     55.
     49.     50.     54.     51.     49.     60.     44.     59.
     58.     61.     40.     58.     58.     42.     57.     40.
     53.     58.     69.     55.     41.     52.     58.     48.
     49.     50.     66.     43.     42.     58.     61.     56.
     49.     46.     54.     55.     56.     57.     40.     46.
     58.     46.     58.     60.     39.     51.     70.     67.
     59.     44.     53.     55.     48.     53.     41.     54.
     52.     52.     48.     50.     30.     51.     38.     38.
     47.     41.     49.     52.     59.     56.     56.     52.
     49.     61.     52.     58.     54.     45.     40.     58.
     38.     54.     54.     53.     49.     42.     54.     67.
     42.     55.     44.     47.     43.     51.     52.     40.
     59.     53.     36.     55.     41.     51.     54.     58.
     48.     57.     51.     57.     56.     55.     37.     45.
     48.     43.     50.     43.     42.     56.     35.     47.
     45.     49.     43.     54.     50.     53.     38.     48.
     39.     45.     51.     37.     56.     54.     46.     62.
     38.     63.     55.     57.     48.     60.     38.     59.
     41.     45.     44.     41.     38.     39.     48.     35.
     56.     33.     46.     41.     52.     55.     50.     43.
     45.     41.     52.     44.     53.     46.     50.     40.
     49.     40.     40.     55.     43.     49.     41.     45.
     50.     55.     35.     44.     44.     47.     47.     50.
     33.     40.     36.     51.     54.     40.     52.     57.
     51.     43.     39.     37.     48.     50.     47.     57.
     44.     41.     41.     43.     44.     48.     35.     45.
     47.     43.     46.     47.     43.     49.     50.     35.
     41.     43.     38.     48.     54.     44.     40.     58.
     46.     41.     38.     52.     49.     43.     41.     48.
     52.     41.     44.     32.     62.     45.     53.     52.
     40.     57.     58.     43.     45.     45.     62.     38.
     49.     38.     41.     43.     49.     46.     40.     46.
     52.     40.     46.     45.     46.     52.     37.     46.
     43.     30.     43.     45.     42.     38.     43.     48.
     36.     39.     47.     42.     55.     50.     55.     39.
     49.     41.     38.     47.     35.     52.     42.     33.
     44.     49.     45.     53.     42.     47.     46.     43.
     39.     37.     43.     43.     42.     41.     48.     42.
     47.     55.     45.     56.     43.     42.     58.     54.
     46.     49.     52.     63.     45.     43.     49.     48.
     44.     45.     37.     44.     46.     46.     36.     46.
     42.     31.     46.     58.     54.     38.     55.     40.
     45.     34.     50.     41.     43.     56.     46.     50.
     42.     40.     42.     38.     55.     53.     35.     55.
     42.     36.     34.     44.     52.     48.     49.     48.
     43.     58.     28.     38.     39.     42.     50.     39.
     45.     49.     50.     48.     45.     32.     49.     42.
     51.     41.     51.     41.     43.     47.     48.     48.
     53.     49.     46.     35.     45.     47.     48.     53.
     55.     31.     49.     52.     43.     51.     33.     50.
     41.     49.     52.     50.     58.     40.     52.     35.
     50.     34.     44.     44.     39.     47.     47.     52.
     40.     44.     56.     42.     37.     37.     34.     41.
     51.     47.     48.     52.     32.     39.     52.     39.
     40.     57.     43.     48.     47.     33.     40.     41.
     46.     49.     31.     45.     57.     46.     43.     51.
     47.     45.     46.     51.     44.     50.     42.     47.
     43.     56.     39.     58.     39.     46.     43.     49.
     48.     42.     51.     29.     36.     32.     32.     50.
     39.     31.     36.     49.     47.     42.     41.     55.
     52.     59.     59.     64.     63.     58.     51.     57.
     51.     63.     57.     59.     66.     60.     65.     51.
     62.     53.     52.     54.     60.     53.     64.     45.
     53.     49.     66.     41.     52.     36.     44.     50.
     44.     63.     50.     55.     46.     40.     42.     39.
     45.     37.     43.     49.     38.     44.     51.     44.
     50.     47.     55.     57.     38.     58.     40.     44.
     49.     39.     51.     37.     35.     45.     41.     43.
     60.     44.     49.     43.     37.     38.     38.     47.
     39.     56.     39.     50.     42.     29.     30.     44.
     42.     42.     50.     47.     38.     47.     37.     43.
     37.     44.     40.     46.     46.     47.     52.     40.
     53.     49.     51.     43.     48.     40.     38.     37.
     51.     56.     45.     50.     30.     39.     42.     45.
     49.     47.     42.     46.     46.     39.     42.     35.
     35.     40.     41.     48.     48.     42.     43.     43.
     36.     47.     36.     50.     31.     34.     47.     34.
     46.     45.     43.     40.     46.     51.     42.     43.
     49.     45.     39.     64.     49.     36.     40.     40.
     49.     35.     42.     45.     36.     38.     31.     50.
     44.     31.     45.     49.     41.     51.     43.     33.
     39.     41.     36.     41.     45.     50.     39.     39.
     31.     35.     34.     45.     50.     46.     43.     28.
     44.     41.     37.     34.     40.     39.     44.     45.
     49.     33.     44.     46.     49.     37.     35.     42.
     39.     42.     44.     43.     47.     47.     49.     27.
     52.     43.     46.     44.     40.     33.     33.     29.
     28.     41.     34.     38.     44.     34.     39.     35.
     41.     42.     40.     24.     41.     40.     43.     44.
     36.     42.     32.     38.     37.     44.     39.     46.
     42.     -1.     0.     0.     0.     0.     0.     0.
