# Supplementary material for: Visible-light-assisted degradation of crystal violet using CuO- and ZnO-incorporated (Am-co-BA)@PVA hydrogel nanocomposites
Source: RSC Adv. 2026 Mar 10;16(15):13332–46. doi: 10.1039/d6ra00342g (PMC12973283; doi:10.1039/d6ra00342g)
Supplement: RA-016-D6RA00342G-s002 [file RA-016-D6RA00342G-s002.zip › HPBA-Z#4##20250409-115027_100.mdi]

       09/04/25 DIF  DX-2700BH SSC 40KV/30mA Slit:1deg&1deg&0.03mm Monochromator: ON Ts-Td 100 
010.000  0.0200  0.5 cu 1.54184 080.000     3501

     84.     89.     88.     100.     77.     97.     85.     91.
     83.     97.     80.     109.     84.     90.     99.     88.
     87.     113.     89.     104.     76.     94.     98.     95.
     79.     83.     105.     77.     97.     103.     100.     88.
     93.     98.     80.     85.     72.     86.     92.     77.
     99.     88.     99.     97.     97.     88.     86.     89.
     98.     111.     95.     111.     100.     98.     119.     107.
     98.     106.     106.     97.     98.     104.     105.     100.
     107.     108.     120.     116.     100.     101.     114.     120.
     100.     106.     115.     83.     118.     100.     115.     113.
     108.     112.     107.     111.     107.     102.     116.     117.
     129.     105.     110.     103.     106.     137.     104.     123.
     109.     126.     102.     130.     115.     112.     88.     104.
     110.     117.     109.     118.     126.     119.     130.     147.
     131.     137.     126.     122.     122.     126.     112.     119.
     130.     129.     123.     114.     139.     124.     136.     121.
     115.     131.     135.     128.     116.     138.     105.     125.
     131.     151.     127.     115.     126.     146.     112.     138.
     150.     138.     141.     144.     144.     142.     134.     141.
     128.     144.     144.     142.     148.     152.     133.     142.
     143.     153.     143.     175.     167.     140.     154.     162.
     133.     133.     146.     137.     146.     165.     166.     162.
     142.     171.     161.     158.     170.     153.     143.     158.
     155.     168.     160.     143.     158.     159.     168.     148.
     156.     175.     149.     155.     157.     155.     152.     187.
     162.     132.     154.     169.     157.     144.     160.     148.
     161.     188.     155.     165.     161.     161.     158.     164.
     144.     146.     169.     179.     150.     158.     193.     152.
     154.     164.     161.     158.     149.     172.     151.     137.
     156.     166.     165.     172.     177.     163.     173.     168.
     184.     180.     166.     179.     185.     162.     183.     166.
     146.     189.     164.     162.     175.     183.     161.     155.
     173.     173.     170.     199.     161.     172.     164.     180.
     186.     168.     190.     196.     174.     166.     143.     167.
     171.     158.     176.     194.     200.     185.     163.     173.
     177.     186.     168.     172.     168.     191.     183.     173.
     177.     155.     179.     190.     183.     169.     175.     156.
     183.     186.     172.     166.     185.     206.     191.     174.
     182.     152.     201.     186.     204.     145.     190.     187.
     175.     171.     172.     176.     184.     186.     196.     213.
     219.     173.     170.     191.     167.     173.     193.     179.
     196.     195.     186.     187.     184.     186.     184.     169.
     198.     166.     200.     177.     175.     186.     185.     202.
     201.     187.     209.     188.     221.     182.     201.     180.
     190.     189.     195.     209.     188.     198.     212.     192.
     213.     205.     216.     206.     172.     172.     196.     217.
     222.     231.     173.     206.     203.     217.     216.     194.
     204.     220.     224.     197.     210.     206.     185.     217.
     218.     230.     209.     215.     211.     192.     200.     197.
     208.     185.     209.     229.     241.     216.     203.     201.
     210.     198.     200.     205.     220.     223.     228.     217.
     244.     206.     235.     224.     208.     234.     228.     215.
     243.     252.     252.     226.     230.     240.     242.     236.
     242.     243.     224.     239.     259.     249.     227.     242.
     218.     240.     258.     232.     232.     231.     235.     235.
     225.     267.     269.     283.     263.     238.     235.     278.
     250.     256.     262.     228.     273.     271.     258.     245.
     258.     254.     256.     249.     241.     257.     246.     267.
     283.     271.     245.     269.     219.     259.     265.     296.
     278.     263.     260.     266.     275.     246.     266.     288.
     287.     258.     237.     284.     284.     249.     256.     274.
     283.     298.     240.     286.     264.     295.     260.     248.
     267.     291.     278.     274.     271.     275.     277.     294.
     281.     275.     299.     302.     297.     305.     328.     345.
     315.     349.     346.     381.     410.     356.     371.     377.
     356.     351.     359.     331.     352.     359.     405.     396.
     389.     321.     390.     382.     427.     344.     394.     379.
     361.     369.     328.     336.     320.     329.     291.     290.
     303.     294.     287.     311.     303.     299.     290.     296.
     273.     295.     296.     318.     304.     303.     296.     282.
     272.     280.     289.     339.     249.     303.     300.     299.
     297.     299.     311.     301.     302.     305.     289.     287.
     328.     330.     317.     349.     306.     321.     343.     323.
     351.     362.     367.     372.     388.     344.     359.     365.
     364.     383.     375.     297.     307.     356.     275.     301.
     276.     290.     285.     262.     318.     272.     295.     298.
     266.     272.     310.     270.     261.     266.     306.     261.
     292.     276.     274.     295.     278.     271.     249.     293.
     292.     272.     259.     277.     248.     262.     280.     283.
     266.     245.     281.     280.     293.     276.     262.     289.
     281.     306.     264.     302.     273.     254.     299.     279.
     244.     258.     255.     271.     277.     269.     275.     269.
     290.     246.     263.     301.     261.     274.     275.     268.
     304.     264.     279.     293.     240.     255.     266.     292.
     278.     261.     259.     259.     273.     291.     246.     268.
     251.     270.     289.     274.     265.     274.     252.     249.
     291.     242.     291.     275.     274.     269.     255.     268.
     279.     269.     240.     228.     239.     268.     275.     274.
     276.     298.     230.     294.     262.     252.     255.     267.
     266.     242.     276.     265.     280.     258.     246.     262.
     257.     255.     284.     245.     253.     253.     263.     261.
     268.     249.     282.     241.     259.     267.     255.     253.
     266.     244.     273.     271.     277.     250.     253.     248.
     252.     255.     249.     282.     236.     269.     260.     243.
     224.     274.     256.     239.     262.     242.     250.     246.
     255.     235.     277.     265.     250.     277.     252.     240.
     252.     249.     234.     230.     244.     267.     244.     246.
     237.     212.     237.     236.     255.     246.     235.     254.
     236.     212.     240.     238.     264.     243.     242.     257.
     245.     219.     221.     223.     269.     212.     226.     220.
     246.     232.     240.     252.     224.     243.     211.     213.
     250.     252.     248.     214.     246.     210.     243.     207.
     270.     217.     243.     226.     226.     251.     248.     210.
     262.     231.     225.     214.     222.     232.     236.     229.
     213.     241.     242.     203.     236.     233.     228.     222.
     224.     207.     228.     241.     223.     205.     226.     206.
     238.     247.     221.     226.     211.     244.     197.     247.
     203.     230.     225.     228.     215.     232.     221.     209.
     217.     238.     226.     234.     246.     239.     237.     220.
     209.     234.     205.     240.     230.     205.     234.     198.
     239.     242.     219.     201.     220.     208.     209.     208.
     237.     208.     212.     219.     216.     209.     241.     230.
     241.     224.     203.     220.     209.     188.     189.     194.
     242.     210.     196.     224.     205.     211.     226.     217.
     226.     204.     213.     232.     223.     244.     220.     210.
     217.     190.     198.     230.     217.     233.     206.     199.
     205.     193.     215.     190.     219.     204.     226.     219.
     223.     171.     209.     203.     217.     190.     204.     183.
     185.     187.     192.     193.     199.     231.     202.     196.
     178.     181.     196.     184.     199.     178.     200.     185.
     197.     190.     182.     182.     199.     187.     167.     193.
     205.     191.     192.     188.     223.     200.     193.     170.
     173.     177.     198.     198.     186.     211.     182.     164.
     214.     184.     193.     191.     176.     174.     192.     188.
     218.     181.     185.     159.     192.     175.     165.     177.
     182.     164.     216.     191.     171.     180.     177.     163.
     178.     169.     176.     186.     182.     192.     190.     183.
     194.     178.     165.     157.     160.     195.     181.     199.
     164.     190.     153.     182.     172.     175.     167.     184.
     184.     198.     181.     184.     174.     200.     166.     164.
     164.     172.     171.     176.     152.     174.     174.     173.
     170.     167.     176.     192.     167.     178.     172.     166.
     173.     161.     163.     160.     163.     194.     184.     174.
     212.     160.     185.     181.     196.     163.     188.     184.
     185.     193.     189.     200.     197.     197.     223.     226.
     260.     279.     268.     285.     301.     301.     316.     274.
     274.     266.     251.     235.     222.     175.     182.     188.
     208.     162.     189.     164.     201.     170.     192.     183.
     175.     175.     166.     157.     176.     203.     150.     173.
     190.     148.     193.     187.     161.     149.     172.     143.
     173.     191.     169.     166.     181.     152.     150.     159.
     159.     169.     176.     157.     150.     155.     174.     158.
     160.     168.     168.     159.     176.     171.     147.     141.
     165.     180.     170.     148.     166.     174.     151.     198.
     143.     176.     156.     158.     171.     159.     182.     161.
     147.     158.     152.     158.     162.     185.     160.     164.
     139.     203.     176.     152.     176.     179.     154.     144.
     172.     156.     147.     179.     161.     153.     152.     164.
     151.     174.     164.     164.     161.     157.     175.     153.
     179.     156.     185.     159.     159.     184.     140.     167.
     167.     161.     178.     152.     144.     154.     180.     177.
     156.     134.     158.     167.     170.     160.     152.     154.
     139.     170.     159.     139.     170.     151.     161.     149.
     172.     167.     170.     140.     159.     160.     170.     155.
     138.     140.     156.     171.     158.     141.     169.     175.
     157.     179.     163.     145.     163.     156.     155.     163.
     158.     158.     150.     162.     142.     151.     149.     168.
     153.     149.     166.     147.     156.     148.     154.     164.
     162.     162.     150.     161.     166.     134.     159.     156.
     172.     140.     139.     160.     152.     127.     161.     140.
     151.     125.     145.     149.     163.     152.     165.     165.
     156.     149.     139.     171.     151.     149.     157.     173.
     158.     146.     151.     147.     171.     151.     162.     144.
     142.     137.     149.     147.     127.     142.     133.     162.
     132.     157.     143.     133.     141.     159.     157.     140.
     135.     127.     139.     173.     139.     143.     140.     142.
     130.     144.     173.     117.     119.     155.     154.     156.
     148.     157.     143.     145.     128.     149.     171.     155.
     149.     139.     148.     150.     160.     152.     137.     139.
     148.     152.     152.     139.     142.     139.     162.     136.
     147.     141.     146.     147.     136.     137.     163.     167.
     135.     142.     135.     164.     142.     143.     148.     139.
     138.     147.     144.     154.     165.     155.     138.     148.
     168.     152.     144.     154.     136.     154.     147.     128.
     139.     118.     143.     143.     138.     134.     157.     140.
     151.     123.     156.     132.     149.     140.     137.     126.
     139.     158.     133.     155.     157.     132.     145.     141.
     135.     145.     146.     149.     136.     143.     152.     144.
     142.     167.     137.     129.     117.     150.     132.     134.
     140.     136.     151.     143.     159.     129.     120.     141.
     124.     132.     105.     132.     127.     142.     158.     154.
     149.     124.     143.     132.     137.     129.     121.     127.
     136.     127.     143.     134.     126.     130.     139.     144.
     138.     133.     153.     127.     130.     115.     154.     132.
     159.     132.     150.     133.     137.     126.     142.     154.
     140.     138.     128.     138.     111.     143.     129.     122.
     146.     127.     119.     140.     139.     117.     128.     153.
     134.     171.     154.     142.     144.     132.     122.     119.
     126.     136.     141.     112.     133.     115.     137.     138.
     133.     134.     121.     149.     156.     140.     140.     131.
     108.     118.     127.     132.     134.     116.     150.     141.
     140.     130.     107.     139.     137.     125.     124.     121.
     120.     133.     146.     130.     139.     115.     118.     130.
     111.     130.     123.     127.     119.     125.     103.     137.
     124.     128.     118.     135.     125.     138.     118.     117.
     125.     118.     123.     134.     135.     124.     134.     117.
     120.     127.     143.     125.     106.     122.     113.     104.
     119.     113.     120.     134.     128.     100.     131.     115.
     125.     118.     128.     122.     129.     115.     115.     115.
     111.     125.     96.     122.     108.     118.     113.     118.
     109.     117.     152.     121.     108.     137.     119.     119.
     110.     121.     137.     111.     121.     118.     116.     130.
     151.     110.     127.     99.     125.     128.     126.     132.
     113.     112.     120.     116.     109.     101.     122.     99.
     110.     122.     113.     97.     118.     123.     105.     120.
     114.     96.     111.     100.     118.     116.     126.     109.
     116.     108.     125.     90.     115.     124.     119.     112.
     90.     119.     102.     99.     111.     106.     120.     105.
     98.     120.     123.     115.     130.     108.     82.     103.
     118.     95.     116.     107.     113.     121.     118.     110.
     104.     100.     105.     112.     105.     109.     94.     127.
     97.     108.     88.     93.     93.     102.     115.     99.
     121.     105.     115.     105.     123.     124.     112.     105.
     111.     109.     102.     96.     103.     115.     101.     100.
     118.     118.     113.     107.     103.     111.     84.     115.
     108.     92.     106.     91.     105.     110.     94.     110.
     115.     100.     102.     108.     102.     103.     108.     79.
     101.     96.     108.     93.     106.     93.     98.     99.
     98.     111.     78.     110.     96.     93.     123.     97.
     116.     105.     78.     111.     106.     111.     109.     110.
     103.     128.     138.     98.     146.     114.     96.     144.
     148.     127.     142.     152.     139.     169.     162.     155.
     147.     144.     129.     114.     140.     124.     108.     103.
     89.     114.     103.     103.     94.     108.     91.     85.
     97.     101.     87.     96.     88.     92.     92.     94.
     96.     92.     100.     114.     105.     96.     92.     115.
     86.     101.     90.     100.     93.     97.     87.     86.
     98.     99.     109.     91.     108.     99.     97.     98.
     87.     103.     104.     83.     73.     104.     95.     94.
     83.     97.     82.     88.     84.     66.     80.     84.
     101.     95.     94.     111.     97.     96.     95.     96.
     94.     78.     72.     97.     96.     95.     64.     97.
     107.     74.     84.     94.     97.     86.     92.     110.
     90.     88.     97.     64.     89.     88.     67.     76.
     90.     81.     100.     86.     84.     86.     84.     84.
     86.     110.     87.     87.     95.     82.     83.     103.
     85.     100.     70.     73.     86.     101.     87.     85.
     82.     92.     89.     106.     81.     88.     85.     68.
     70.     68.     88.     72.     84.     73.     66.     92.
     78.     90.     102.     84.     77.     94.     90.     88.
     80.     80.     84.     100.     85.     90.     89.     88.
     71.     88.     89.     62.     82.     87.     81.     83.
     78.     72.     97.     82.     79.     86.     89.     90.
     80.     81.     84.     84.     84.     81.     87.     80.
     77.     91.     77.     72.     86.     79.     94.     71.
     85.     87.     77.     78.     68.     82.     83.     95.
     87.     87.     88.     87.     70.     85.     80.     97.
     81.     77.     78.     98.     82.     99.     89.     85.
     76.     88.     76.     72.     88.     79.     80.     94.
     82.     80.     84.     78.     78.     90.     77.     80.
     77.     109.     84.     71.     96.     91.     77.     80.
     69.     68.     77.     90.     66.     66.     66.     85.
     65.     87.     82.     70.     90.     90.     81.     74.
     70.     65.     77.     80.     70.     84.     78.     81.
     81.     86.     65.     70.     86.     80.     67.     75.
     80.     74.     79.     82.     75.     81.     62.     71.
     92.     83.     80.     86.     75.     84.     70.     69.
     84.     71.     74.     62.     60.     50.     79.     81.
     77.     79.     76.     61.     83.     80.     78.     78.
     73.     68.     74.     73.     82.     72.     76.     81.
     64.     72.     61.     79.     70.     67.     58.     74.
     72.     68.     87.     92.     72.     69.     71.     73.
     70.     66.     59.     81.     72.     77.     76.     71.
     60.     83.     68.     73.     82.     68.     79.     78.
     73.     65.     71.     87.     83.     84.     77.     69.
     64.     57.     73.     67.     77.     66.     69.     72.
     66.     84.     86.     68.     91.     69.     67.     71.
     75.     75.     65.     73.     74.     67.     83.     75.
     59.     87.     58.     68.     77.     69.     88.     84.
     79.     60.     69.     56.     63.     73.     65.     70.
     79.     70.     62.     77.     75.     62.     71.     60.
     78.     62.     58.     65.     77.     69.     75.     72.
     79.     72.     66.     71.     63.     68.     77.     63.
     61.     65.     87.     66.     65.     69.     58.     81.
     71.     68.     82.     78.     69.     61.     64.     72.
     65.     78.     65.     55.     70.     62.     57.     70.
     71.     70.     68.     59.     67.     64.     81.     55.
     41.     57.     74.     70.     76.     52.     69.     73.
     67.     65.     77.     67.     73.     72.     63.     63.
     65.     77.     64.     77.     65.     70.     71.     72.
     69.     75.     66.     67.     67.     66.     65.     62.
     55.     80.     70.     65.     64.     70.     70.     73.
     60.     60.     64.     67.     54.     62.     54.     70.
     58.     71.     65.     62.     66.     75.     70.     71.
     73.     60.     61.     60.     66.     81.     71.     61.
     73.     70.     62.     67.     76.     83.     64.     53.
     78.     80.     60.     55.     84.     54.     60.     72.
     82.     61.     56.     65.     71.     69.     60.     69.
     66.     65.     57.     65.     78.     70.     75.     63.
     76.     89.     69.     74.     76.     73.     79.     74.
     85.     82.     81.     85.     83.     83.     70.     81.
     70.     77.     89.     84.     75.     70.     73.     76.
     61.     68.     78.     59.     73.     63.     83.     60.
     77.     75.     63.     62.     61.     62.     59.     57.
     65.     68.     48.     53.     72.     61.     69.     54.
     57.     60.     59.     81.     61.     59.     62.     65.
     50.     51.     77.     55.     64.     85.     66.     62.
     54.     53.     59.     64.     58.     63.     60.     74.
     55.     61.     54.     61.     60.     57.     55.     66.
     58.     54.     48.     60.     54.     56.     58.     64.
     65.     47.     58.     53.     63.     50.     56.     54.
     58.     46.     55.     67.     59.     69.     57.     51.
     57.     47.     54.     71.     65.     69.     47.     57.
     74.     57.     65.     59.     56.     65.     57.     60.
     75.     59.     65.     63.     59.     53.     65.     61.
     65.     44.     57.     45.     47.     59.     54.     64.
     63.     64.     51.     76.     56.     57.     76.     49.
     46.     62.     71.     62.     58.     51.     59.     58.
     60.     70.     54.     49.     43.     61.     54.     53.
     67.     53.     47.     53.     61.     60.     57.     63.
     51.     55.     57.     67.     70.     58.     48.     52.
     48.     71.     68.     51.     61.     50.     43.     58.
     53.     64.     60.     63.     52.     65.     54.     62.
     54.     46.     61.     54.     49.     52.     55.     55.
     49.     46.     56.     49.     61.     44.     59.     49.
     63.     58.     55.     56.     54.     57.     65.     60.
     53.     63.     57.     53.     51.     67.     58.     59.
     56.     52.     65.     49.     60.     51.     58.     49.
     53.     49.     63.     57.     56.     55.     59.     52.
     42.     70.     53.     70.     67.     58.     62.     49.
     61.     54.     53.     53.     56.     56.     49.     63.
     48.     58.     45.     62.     49.     70.     49.     54.
     45.     60.     50.     45.     60.     42.     44.     59.
     54.     64.     56.     54.     51.     56.     57.     48.
     50.     56.     42.     52.     68.     41.     61.     55.
     52.     41.     42.     52.     66.     53.     61.     55.
     60.     53.     41.     46.     60.     59.     47.     41.
     45.     54.     57.     56.     58.     58.     63.     55.
     52.     59.     50.     53.     43.     58.     53.     44.
     58.     51.     66.     50.     56.     52.     45.     47.
     51.     52.     40.     32.     64.     46.     57.     49.
     50.     57.     63.     51.     51.     64.     45.     60.
     52.     55.     60.     38.     61.     68.     53.     51.
     44.     52.     56.     56.     54.     51.     51.     55.
     48.     50.     53.     48.     59.     51.     39.     45.
     52.     40.     57.     43.     59.     51.     45.     49.
     52.     48.     48.     41.     51.     43.     48.     53.
     56.     39.     44.     60.     47.     43.     57.     45.
     52.     44.     45.     54.     53.     45.     59.     50.
     67.     47.     52.     47.     53.     59.     47.     46.
     46.     42.     54.     46.     40.     41.     59.     51.
     56.     62.     56.     43.     36.     62.     50.     45.
     46.     52.     53.     57.     46.     49.     48.     46.
     42.     44.     51.     47.     40.     50.     58.     46.
     53.     57.     45.     42.     56.     55.     53.     45.
     49.     53.     57.     45.     59.     51.     47.     43.
     49.     36.     54.     39.     50.     43.     49.     47.
     38.     46.     52.     54.     56.     45.     47.     44.
     36.     60.     56.     48.     57.     48.     56.     55.
     41.     46.     47.     51.     49.     48.     48.     44.
     51.     53.     47.     48.     51.     60.     50.     54.
     53.     39.     57.     45.     58.     63.     56.     48.
     57.     38.     46.     50.     37.     61.     48.     46.
     43.     54.     47.     43.     43.     45.     55.     53.
     46.     47.     40.     36.     42.     48.     51.     45.
     43.     40.     54.     45.     33.     44.     41.     37.
     50.     49.     45.     58.     44.     39.     42.     37.
     38.     54.     50.     45.     47.     43.     44.     53.
     34.     61.     55.     59.     49.     45.     44.     34.
     43.     49.     52.     53.     37.     43.     35.     45.
     47.     40.     39.     41.     48.     46.     35.     57.
     37.     38.     44.     39.     45.     42.     53.     66.
     51.     50.     40.     44.     43.     55.     43.     38.
     40.     52.     46.     46.     49.     34.     43.     48.
     40.     64.     50.     41.     43.     41.     40.     42.
     40.     37.     49.     48.     37.     37.     36.     31.
     49.     29.     42.     54.     52.     50.     46.     46.
     51.     43.     33.     39.     44.     43.     51.     43.
     62.     45.     50.     40.     50.     38.     39.     53.
     39.     44.     42.     44.     31.     49.     32.     37.
     39.     47.     48.     56.     55.     52.     55.     31.
     58.     50.     38.     47.     47.     50.     35.     43.
     49.     51.     35.     46.     43.     47.     51.     62.
     49.     50.     53.     46.     32.     33.     34.     53.
     48.     38.     45.     39.     35.     52.     36.     37.
     40.     53.     35.     38.     60.     39.     53.     37.
     57.     62.     46.     48.     40.     49.     44.     37.
     49.     44.     52.     41.     51.     42.     37.     50.
     52.     41.     45.     41.     38.     36.     41.     50.
     44.     41.     50.     34.     49.     57.     35.     45.
     44.     31.     44.     56.     41.     52.     38.     36.
     41.     48.     32.     51.     44.     48.     37.     40.
     35.     35.     40.     37.     42.     54.     41.     40.
     43.     40.     47.     55.     44.     63.     35.     44.
     39.     39.     54.     51.     42.     37.     57.     49.
     44.     50.     44.     41.     42.     41.     32.     48.
     45.     50.     49.     48.     38.     40.     32.     55.
     43.     42.     37.     52.     34.     34.     50.     48.
     36.     42.     44.     44.     40.     45.     45.     47.
     46.     55.     40.     50.     44.     38.     43.     50.
     42.     32.     43.     31.     42.     31.     37.     30.
     53.     61.     38.     41.     39.     46.     48.     39.
     50.     37.     35.     42.     35.     46.     49.     59.
     46.     37.     37.     55.     31.     46.     46.     47.
     44.     40.     36.     41.     44.     41.     43.     41.
     46.     34.     32.     42.     38.     41.     37.     51.
     39.     47.     35.     41.     41.     46.     39.     40.
     40.     48.     46.     36.     40.     50.     41.     48.
     57.     35.     49.     45.     52.     36.     54.     35.
     38.     37.     50.     43.     43.     46.     46.     32.
     40.     44.     38.     47.     41.     39.     29.     59.
     54.     42.     41.     47.     34.     58.     40.     44.
     41.     50.     38.     34.     34.     48.     45.     59.
     49.     41.     52.     38.     32.     49.     44.     46.
     53.     38.     37.     29.     43.     37.     45.     37.
     35.     36.     42.     28.     44.     48.     37.     51.
     51.     45.     53.     48.     44.     51.     48.     53.
     37.     50.     54.     40.     62.     45.     48.     57.
     55.     50.     55.     39.     60.     46.     59.     56.
     57.     47.     57.     70.     51.     51.     47.     28.
     64.     51.     39.     40.     35.     40.     49.     35.
     32.     51.     43.     42.     40.     39.     38.     40.
     51.     40.     36.     46.     55.     38.     37.     36.
     50.     47.     32.     46.     40.     50.     37.     33.
     43.     44.     37.     53.     32.     41.     33.     39.
     31.     44.     48.     29.     41.     50.     44.     47.
     40.     36.     33.     39.     47.     32.     41.     43.
     43.     42.     48.     47.     38.     33.     39.     40.
     36.     39.     48.     47.     41.     44.     44.     43.
     46.     46.     40.     45.     41.     47.     42.     51.
     54.     34.     54.     42.     46.     37.     38.     39.
     52.     42.     35.     46.     46.     51.     44.     45.
     39.     42.     33.     41.     30.     37.     37.     39.
     40.     42.     32.     36.     37.     47.     37.     30.
     41.     42.     45.     35.     42.     39.     39.     47.
     44.     40.     47.     37.     35.     33.     39.     35.
     28.     35.     37.     34.     26.     32.     36.     48.
     42.     48.     39.     42.     33.     33.     35.     30.
     40.     58.     30.     39.     27.     35.     39.     51.
     26.     32.     47.     35.     33.     53.     30.     32.
     33.     48.     44.     49.     43.     39.     47.     39.
     44.     34.     35.     45.     36.     38.     34.     24.
     43.     42.     40.     40.     34.     29.     43.     46.
     24.     51.     34.     45.     41.     35.     34.     35.
     42.     44.     40.     43.     26.     52.     38.     43.
     37.     44.     36.     30.     28.     43.     50.     40.
     34.     41.     39.     38.     44.     43.     38.     36.
     32.     42.     32.     46.     41.     -1.     0.     0.
