# Supplementary material for: Visible-light-assisted degradation of crystal violet using CuO- and ZnO-incorporated (Am-co-BA)@PVA hydrogel nanocomposites
Source: RSC Adv. 2026 Mar 10;16(15):13332–46. doi: 10.1039/d6ra00342g (PMC12973283; doi:10.1039/d6ra00342g)
Supplement: RA-016-D6RA00342G-s002 [file RA-016-D6RA00342G-s002.zip › PBA.tsv]

X	Y
400.156867364213	85.5094739697426
400.638984071881	84.6499379654808
401.121100779548	83.3188885241323
401.603217487216	81.9341229280113
402.085334194884	80.7790013615275
402.567450902552	79.9855679158443
403.049567610219	79.5416045542884
403.531684317887	79.3650853334529
404.013801025555	79.3989674411971
404.495917733223	79.6751175051605
404.97803444089	80.3002305278296
405.460151148558	81.3965587425536
405.942267856226	82.9873403251349
406.424384563893	84.9248244950176
406.906501271561	86.8747711582702
407.388617979229	88.4388111383085
407.870734686897	89.3040235421476
408.352851394564	89.3128965531311
408.834968102232	88.5039944336883
409.3170848099	87.0615269520143
409.799201517567	85.2555814142135
410.281318225235	83.3399975562976
410.763434932903	81.5016615916505
411.245551640571	79.8418077340791
411.727668348238	78.3978556287167
412.209785055906	77.2016635095898
412.691901763574	76.3106324908788
413.174018471242	75.7964921833534
413.656135178909	75.718756577249
414.138251886577	76.0691460593252
414.620368594245	76.7583845430038
415.102485301913	77.6299419344811
415.58460200958	78.5159266162946
416.066718717248	79.2751227062355
416.548835424916	79.7776283894422
417.030952132583	79.9098726937498
417.513068840251	79.5807153870274
417.995185547919	78.7895953027669
418.477302255587	77.7094642930177
418.959418963254	76.692022394088
419.441535670922	76.1054996714235
419.92365237859	76.1102620859305
420.405769086258	76.6292309089092
420.887885793925	77.4211484788156
421.370002501593	78.2052350047345
421.852119209261	78.7129900587639
422.334235916928	78.7619963566463
422.816352624596	78.30441653801
423.298469332264	77.4312492361865
423.780586039932	76.3630787631594
424.262702747599	75.3793737187297
424.744819455267	74.766901153161
425.226936162935	74.7010163945939
425.709052870603	75.1938096456331
426.19116957827	76.106006494644
426.673286285938	77.231045591009
427.155402993606	78.3824710144917
427.637519701273	79.4349496404367
428.119636408941	80.3319338171648
428.601753116609	81.042402832957
429.083869824277	81.5309999893732
429.565986531944	81.7554682845142
430.048103239612	81.6792478324281
430.53021994728	81.3036018641786
431.012336654947	80.6806720698501
431.494453362615	79.9107429923599
431.976570070283	79.110107627122
432.458686777951	78.3701191448046
432.940803485618	77.7414291999943
433.422920193286	77.2235795848042
433.905036900954	76.7919650198359
434.387153608622	76.4369058723525
434.869270316289	76.1961871927341
435.351387023957	76.156968695551
435.833503731625	76.4296649532715
436.315620439293	77.0812477274585
436.79773714696	78.0852886248728
437.279853854628	79.2964052331472
437.761970562296	80.5052471076027
438.244087269963	81.5011621179775
438.726203977631	82.1519022286073
439.208320685299	82.4378600938233
439.690437392967	82.4297426888816
440.172554100634	82.2496708664417
440.654670808302	82.0131840178883
441.13678751597	81.8022540358405
441.618904223638	81.6389599711908
442.101020931305	81.5009130602941
442.583137638973	81.3531982256211
443.065254346641	81.1853666080532
443.547371054308	81.0263502743637
444.029487761976	80.937034992221
444.511604469644	80.9739388075768
444.993721177312	81.1562340384681
445.475837884979	81.4421847551106
445.957954592647	81.7391199900631
446.440071300315	81.9227070748596
446.922188007983	81.8718843774599
447.40430471565	81.5112066277617
447.886421423318	80.8252947471218
448.368538130986	79.8758620201968
448.850654838653	78.7824868192796
449.332771546321	77.7067278768457
449.814888253989	76.8102431505656
450.297004961657	76.222038337463
450.779121669324	76.0367142243798
451.261238376992	76.2840218237653
451.74335508466	76.9147740283939
452.225471792327	77.7824420229963
452.707588499995	78.6787356049275
453.189705207663	79.3924759369595
453.671821915331	79.7752112860721
454.153938622998	79.7894978721814
454.636055330666	79.4868842178597
455.118172038334	78.9721984948434
455.600288746002	78.3529498731043
456.082405453669	77.7257599494087
456.564522161337	77.1569510331347
457.046638869005	76.6773642339861
457.528755576672	76.293234638205
458.01087228434	76.0027658665801
458.492988992008	75.8128357876519
458.975105699676	75.7427416715944
459.457222407343	75.8137351762018
459.939339115011	76.0333217475611
460.421455822679	76.3866529972135
460.903572530347	76.8347072075485
461.385689238014	77.3212683777516
461.867805945682	77.7784868357596
462.34992265335	78.1450252950049
462.832039361018	78.3716784673581
463.314156068685	78.4302435144954
463.796272776353	78.3207040491917
464.278389484021	78.0692227954173
464.760506191688	77.7237857396939
465.242622899356	77.3398474202736
465.724739607024	76.9764025606843
466.206856314692	76.681830257411
466.688973022359	76.4819488798957
467.171089730027	76.3752778995941
467.653206437695	76.3317380340284
468.135323145362	76.3090591437462
468.61743985303	76.2718540423645
469.099556560698	76.2145552576545
469.581673268366	76.1647009283493
470.063789976033	76.1759747945683
470.545906683701	76.3039305167316
471.028023391369	76.5837306950141
471.510140099037	77.0048929320079
471.992256806704	77.5046478007838
472.474373514372	77.9822066609878
472.95649022204	78.3432355137266
473.438606929707	78.5470535455778
473.920723637375	78.6150355785899
474.402840345043	78.614655966872
474.884957052711	78.622131835389
475.367073760378	78.7050688349149
475.849190468046	78.9029489426377
476.331307175714	79.224456116556
476.813423883382	79.6519588157743
477.295540591049	80.147252774564
477.777657298717	80.659060133611
478.259774006385	81.1224132190227
478.741890714052	81.4717066507488
479.22400742172	81.6495659067654
479.706124129388	81.6205681195057
480.188240837056	81.3861346641643
480.670357544723	80.9851108383362
481.152474252391	80.4839955228727
481.634590960059	79.9500518109343
482.116707667727	79.4381983625415
482.598824375394	78.9754646949887
483.080941083062	78.5607494458313
483.56305779073	78.1780434312844
484.045174498398	77.8163461904543
484.527291206065	77.4861216482648
485.009407913733	77.2239941205212
485.491524621401	77.0779577045885
485.973641329068	77.0824053212067
486.455758036736	77.2390336502835
486.937874744404	77.5072153606802
487.419991452072	77.8158646096441
487.902108159739	78.0822574138429
488.384224867407	78.2455978474789
488.866341575075	78.2788937930101
489.348458282742	78.1929420189784
489.83057499041	78.0244454854281
490.312691698078	77.8226591342934
490.794808405746	77.6340991040015
491.276925113413	77.4906437944236
491.759041821081	77.4120973584502
492.241158528749	77.4074213173268
492.723275236417	77.4778104504595
493.205391944084	77.6159825954234
493.687508651752	77.8021621747733
494.16962535942	78.0040779522179
494.651742067087	78.1791047340364
495.133858774755	78.2913220841657
495.615975482423	78.3270277330177
496.098092190091	78.3051816089803
496.580208897758	78.2730715815624
497.062325605426	78.2895638715952
497.544442313094	78.4004616741119
498.026559020762	78.6126533648046
498.508675728429	78.887290522789
498.990792436097	79.1492756764879
499.472909143765	79.3223947917181
499.955025851432	79.3533803821559
500.4371425591	79.2388358719272
500.919259266768	79.0240671507334
501.401375974436	78.790294929376
501.883492682103	78.6181642643455
502.365609389771	78.5525688755989
502.847726097439	78.5903184261918
503.329842805107	78.6881952670495
503.811959512774	78.7948547300325
504.294076220442	78.8750371619741
504.77619292811	78.9247396712903
505.258309635777	78.9627240742008
505.740426343445	79.013644519323
506.222543051113	79.0874447914862
506.704659758781	79.1697630946267
507.186776466448	79.2250868955087
507.668893174116	79.2178533546837
508.151009881784	79.1295676003838
508.633126589452	78.9718643275065
509.115243297119	78.7801384924075
509.597360004787	78.6028278305234
510.079476712455	78.4819703731867
510.561593420122	78.4389212286259
511.04371012779	78.4722732416188
511.525826835458	78.5607940376023
512.007943543126	78.6755509587095
512.490060250793	78.7877305740962
512.972176958461	78.8773986415663
513.454293666129	78.9333137450713
513.936410373797	78.950177329788
514.418527081464	78.9275290581243
514.900643789132	78.8694457730901
515.3827604968	78.7862086851049
515.864877204467	78.6929998519891
516.346993912135	78.6084796812841
516.829110619803	78.5486906371988
517.311227327471	78.52037216149
517.793344035138	78.5193602382135
518.275460742806	78.5342037029692
518.757577450474	78.5559107972304
519.239694158142	78.5856762393265
519.721810865809	78.6373698481825
520.203927573477	78.7300324977514
520.686044281145	78.8786639304479
521.168160988812	79.082766129141
521.65027769648	79.3244172769468
522.132394404148	79.5722873459437
522.614511111816	79.796045798689
523.096627819483	79.9761436583824
523.578744527151	80.1085713364564
524.060861234819	80.2017180759154
524.542977942487	80.2668508514314
525.025094650154	80.3082085170435
525.507211357822	80.3195926136631
525.98932806549	80.2900242462212
526.471444773157	80.2176307559149
526.953561480825	80.1193525285102
527.435678188493	80.032568985246
527.917794896161	80.0013648899802
528.399911603828	80.0568644945996
528.882028311496	80.2055837549993
529.364145019164	80.4215986269189
529.846261726831	80.6562501518287
530.328378434499	80.8521665643346
530.810495142167	80.9710173138045
531.292611849835	81.0067173887067
531.774728557502	80.9863197313052
532.25684526517	80.9521562913896
532.738961972838	80.9413173338393
533.221078680506	80.96610478681
533.703195388173	81.0083720513376
534.185312095841	81.0273457910647
534.667428803509	80.9792426893023
535.149545511176	80.8397567569893
535.631662218844	80.6124628777672
536.113778926512	80.3284424190279
536.59589563418	80.0299270436788
537.078012341847	79.7582257448089
537.560129049515	79.5385053761869
538.042245757183	79.3783205314881
538.524362464851	79.2751336647686
539.006479172518	79.2254583047418
539.488595880186	79.2310268699388
539.970712587854	79.2979105481567
540.452829295521	79.4290783743843
540.934946003189	79.616522150106
541.417062710857	79.8367916007035
541.899179418525	80.0580885123553
542.381296126192	80.248188785312
542.86341283386	80.386566448435
543.345529541528	80.4708203877097
543.827646249196	80.5141862889875
544.309762956863	80.5384254093717
544.791879664531	80.5632379157176
545.273996372199	80.6022718258067
545.756113079867	80.6605813609655
546.238229787534	80.738448062437
546.720346495202	80.8361906155011
547.20246320287	80.9558680794951
547.684579910537	81.0988596436898
548.166696618205	81.2608322338289
548.648813325873	81.4287429819773
549.130930033541	81.5819821385804
549.613046741208	81.6979976651951
550.095163448876	81.7628681501686
550.577280156544	81.7757937293579
551.059396864212	81.749380740796
551.541513571879	81.7014443779917
552.023630279547	81.6475215123792
552.505746987215	81.5936934815839
552.987863694882	81.5368590673689
553.46998040255	81.4707983004916
553.952097110218	81.3949323309092
554.434213817886	81.3190819901254
554.916330525553	81.2632975646419
555.398447233221	81.248566547381
555.880563940889	81.2859761731393
556.362680648557	81.3693941652545
556.844797356224	81.4754291307946
557.326914063892	81.5719586519902
557.80903077156	81.6292708200722
558.291147479227	81.6333643102871
558.773264186895	81.5877509998018
559.255380894563	81.509318377522
559.737497602231	81.416637732803
560.219614309898	81.3220080666105
560.701731017566	81.2265462006547
561.183847725234	81.1239176196914
561.665964432902	81.0078747774168
562.148081140569	80.8801403910486
562.630197848237	80.7516416789792
563.112314555905	80.6390523649905
563.594431263572	80.5550472465369
564.07654797124	80.5009040318022
564.558664678908	80.4645515755647
565.040781386576	80.4267628824333
565.522898094243	80.371981384072
566.005014801911	80.2982714742581
566.487131509579	80.2218340867202
566.969248217247	80.1732628849902
567.451364924914	80.1876819024602
567.933481632582	80.2885904960464
568.41559834025	80.4802473851122
568.897715047917	80.7435999389518
569.379831755585	81.0444627804906
569.861948463253	81.3398476575135
570.344065170921	81.5888948880302
570.826181878588	81.7607386564313
571.308298586256	81.8327418855006
571.790415293924	81.7936213594347
572.272532001591	81.6437553665633
572.754648709259	81.3968576894828
573.236765416927	81.0804927506771
573.718882124595	80.7337239780103
574.200998832262	80.406335008559
574.68311553993	80.1458240280585
575.165232247598	79.9893203952075
575.647348955266	79.9540905489415
576.129465662933	80.0315055623761
576.611582370601	80.1908711615304
577.093699078269	80.390016150954
577.575815785936	80.5923744889897
578.057932493604	80.7717985287297
578.540049201272	80.9153116520943
579.02216590894	81.0185392404464
579.504282616607	81.0784635188681
579.986399324275	81.0904806517368
580.468516031943	81.0498779561808
580.950632739611	80.9561982033506
581.432749447278	80.8182524324064
581.914866154946	80.65462198774
582.396982862614	80.4924200099806
582.879099570281	80.3590012988212
583.361216277949	80.276666537475
583.843332985617	80.2597545851833
584.325449693285	80.3121469450558
584.807566400952	80.4294508965845
585.28968310862	80.600465755989
585.771799816288	80.8097813103873
586.253916523956	81.0364582349629
586.736033231623	81.2544980685375
587.218149939291	81.4360058316623
587.700266646959	81.5560669144379
588.182383354626	81.6056262795377
588.664500062294	81.5931908650415
589.146616769962	81.5439948167147
589.62873347763	81.4927362416733
590.110850185297	81.4721471424295
590.592966892965	81.5068544547001
591.075083600633	81.6037101452563
591.557200308301	81.7521738216957
592.039317015968	81.9278824339376
592.521433723636	82.1032168123839
593.003550431304	82.2541739524687
593.485667138972	82.3644474711094
593.967783846639	82.4268077550885
594.449900554307	82.4389245337127
594.932017261975	82.4015433919995
595.414133969642	82.3183175228849
595.89625067731	82.1982641771738
596.378367384978	82.0577847797482
596.860484092645	81.9185610164012
597.342600800313	81.8059881914656
597.824717507981	81.7409400147403
598.306834215649	81.7329408072681
598.788950923316	81.7775547807441
599.271067630984	81.856559609152
599.753184338652	81.9445273602037
600.23530104632	82.0150017460164
600.717417753987	82.050855585547
601.199534461655	82.0470490259747
601.681651169323	82.010008819142
602.163767876991	81.9523000025221
602.645884584658	81.8877105797943
603.128001292326	81.8266863463143
603.610117999994	81.7737862239837
604.092234707661	81.7283619395061
604.574351415329	81.6860337106783
605.056468122997	81.6414671467628
605.538584830665	81.5904568075669
606.020701538332	81.5326800894956
606.502818246	81.4730783632925
606.984934953668	81.4231148568828
607.467051661336	81.3981227331405
607.949168369003	81.4122695098744
608.431285076671	81.472785203397
608.913401784339	81.573285192571
609.395518492006	81.6921590122999
609.877635199674	81.7948776347672
610.359751907342	81.8473029373385
610.84186861501	81.8269489529187
611.323985322677	81.7350799854802
611.806102030345	81.5988272430166
612.288218738013	81.465873029397
612.770335445681	81.3885135490308
613.252452153348	81.4020643808838
613.734568861016	81.5148004891728
614.216685568684	81.7016258506895
614.698802276351	81.9163350661081
615.180918984019	82.1030197336034
615.663035691687	82.2193497185429
616.145152399355	82.2486315704807
616.627269107022	82.2021043788288
617.10938581469	82.109479424547
617.591502522358	82.0042386311373
618.073619230026	81.9135755883614
618.555735937693	81.8487902733957
619.037852645361	81.8078997338626
619.519969353029	81.7807444737763
620.002086060696	81.7590924487159
620.484202768364	81.738903337966
620.966319476032	81.7213047531932
621.4484361837	81.7085907524861
621.930552891367	81.7008268816027
622.412669599035	81.6942178802759
622.894786306703	81.6836792093411
623.376903014371	81.6671101118899
623.859019722038	81.6488294249342
624.341136429706	81.6385323460711
624.823253137374	81.6481118447817
625.305369845041	81.6843939671438
625.787486552709	81.7451333573724
626.269603260377	81.8190165358685
626.751719968045	81.8917560508927
627.233836675712	81.9534351543946
627.71595338338	82.0041380161794
628.198070091048	82.0544528448198
628.680186798716	82.1204134581028
629.162303506383	82.214898267806
629.644420214051	82.3391904820948
630.126536921719	82.480508245056
630.608653629386	82.615029992315
631.090770337054	82.7188504647834
631.572887044722	82.7748179106903
632.05500375239	82.7807618900485
632.537120460057	82.7483710371126
633.019237167725	82.6991618685856
633.501353875393	82.6547873969393
633.983470583061	82.6297365152672
634.465587290728	82.6293436940576
634.947703998396	82.6503123793006
635.429820706064	82.6854545288695
635.911937413731	82.7275718557198
636.394054121399	82.7721686892963
636.876170829067	82.8163441973454
637.358287536735	82.8564619027237
637.840404244402	82.8870887976203
638.32252095207	82.9009665636572
638.804637659738	82.8919966016042
639.286754367406	82.8590394658157
639.768871075073	82.8079759575599
640.250987782741	82.7515368104556
640.733104490409	82.7046722583812
641.215221198077	82.6817076373536
641.697337905744	82.6906954467463
642.179454613412	82.7320611033489
642.66157132108	82.7992441480629
643.143688028747	82.8819756575357
643.625804736415	82.9696687197675
644.107921444083	83.05340355269
644.59003815175	83.1282704287624
645.072154859418	83.19322150149
645.554271567086	83.2504947696074
646.036388274754	83.304591754024
646.518504982421	83.3606842393758
647.000621690089	83.4228502941639
647.482738397757	83.4911414426978
647.964855105425	83.5610191375321
648.446971813092	83.6229546423588
648.92908852076	83.6653147554981
649.411205228428	83.6783244571576
649.893321936096	83.6587704797149
650.375438643763	83.6124424730226
650.857555351431	83.5526163296415
651.339672059099	83.496302248749
651.821788766766	83.4584235367818
652.303905474434	83.4482918353668
652.786022182102	83.4668539007917
653.26813888977	83.5090273902154
653.750255597437	83.567754039496
654.232372305105	83.6387688114471
654.714489012773	83.7220841642895
655.196605720441	83.8204337435884
655.678722428108	83.9345034244198
656.160839135776	84.0588593114502
656.642955843444	84.1800040774623
657.125072551111	84.2809073580942
657.607189258779	84.3456564367372
658.089305966447	84.3680995672308
658.571422674115	84.3554750725592
659.053539381782	84.328181612493
659.53565608945	84.3122480390148
660.017772797118	84.3289926526583
660.499889504786	84.3882786198076
660.982006212453	84.4833981524834
661.464122920121	84.5945746530681
661.946239627789	84.6951524281215
662.428356335456	84.763568432709
662.910473043124	84.790089918696
663.392589750792	84.7801632831699
663.87470645846	84.7539549502343
664.356823166127	84.7369446459603
664.838939873795	84.7502209665791
665.321056581463	84.8027889627132
665.80317328913	84.8822455987685
666.285289996798	84.9569544332798
666.767406704466	84.9817721245086
667.249523412134	84.9436458153016
667.731640119801	84.885650142484
668.213756827469	84.8676745160605
668.695873535137	84.9024478727462
669.177990242805	84.9403721648119
669.660106950472	84.9522798083739
670.14222365814	84.939918333645
670.624340365808	84.9343256410787
671.106457073475	84.9597369679894
671.588573781143	85.0201892064096
672.070690488811	85.1043914161271
672.552807196479	85.1878166813583
673.034923904146	85.2457571739494
673.517040611814	85.2618271423494
673.999157319482	85.2347061364146
674.48127402715	85.1747330159337
674.963390734817	85.0951363367985
675.445507442485	85.0081562738813
675.927624150153	84.9206056118716
676.40974085782	84.8357461498955
676.891857565488	84.7591221592269
677.373974273156	84.7013602107908
677.856090980824	84.6778202174637
678.338207688491	84.7047036591139
678.820324396159	84.7905650828894
679.302441103827	84.9302688105619
679.784557811495	85.1018586520468
680.266674519162	85.2727663758117
680.74879122683	85.4078794387982
681.230907934498	85.4809464597789
681.713024642165	85.4838047023625
682.195141349833	85.4245797042092
682.677258057501	85.3218656210122
683.159374765169	85.1937739077031
683.641491472836	85.0530621814203
684.123608180504	84.9041877738961
684.605724888172	84.7472958204274
685.08784159584	84.585309789794
685.569958303507	84.4293423618789
686.052075011175	84.2990508382249
686.534191718843	84.2200374709516
687.01630842651	84.2142022027836
687.498425134178	84.2923435633608
687.980541841846	84.4495374211875
688.462658549514	84.6654573079383
688.944775257181	84.9098156576257
689.426891964849	85.1500867744354
689.909008672517	85.3623581498449
690.391125380185	85.5325611079036
690.873242087852	85.657502399713
691.35535879552	85.741872115118
691.837475503188	85.7954311000651
692.319592210855	85.8302550203
692.801708918523	85.8579094406433
693.283825626191	85.8883007749816
693.765942333859	85.9260821653155
694.248059041526	85.9685555281953
694.730175749194	86.0045167900808
695.212292456862	86.0173350328849
695.69440916453	85.9911448781705
696.176525872197	85.917771539162
696.658642579865	85.8033710975768
697.140759287533	85.6690618166972
697.622875995201	85.5470450265448
698.104992702868	85.4681064649953
698.587109410536	85.4537188593595
699.069226118204	85.5076843128736
699.551342825871	85.6155829802078
700.033459533539	85.7494136294245
700.515576241207	85.8777685909439
700.997692948875	85.9777015490654
701.479809656542	86.0371336430708
701.96192636421	86.0563529087347
702.444043071878	86.0423085882178
702.926159779546	86.0035639923897
703.408276487213	85.9459574717929
703.890393194881	85.872783334618
704.372509902549	85.7882558735398
704.854626610216	85.700339957135
705.336743317884	85.6219381996715
705.818860025552	85.5692307421611
706.30097673322	85.5551290942816
706.783093440887	85.5849717899577
707.265210148555	85.6529826677503
707.747326856223	85.7444315239279
708.229443563891	85.8395891792486
708.711560271558	85.9207730571902
709.193676979226	85.9783920201071
709.675793686894	86.0107645390899
710.157910394561	86.0226527165797
710.640027102229	86.0203267071086
711.122143809897	86.0088663669349
711.604260517565	85.9901340943837
712.086377225232	85.9642320737025
712.5684939329	85.9320607916432
713.050610640568	85.8972886705366
713.532727348236	85.8662012104909
714.014844055903	85.8461034069529
714.496960763571	85.8416544846225
714.979077471239	85.853203903886
715.461194178906	85.8762771853657
715.943310886574	85.9044480878249
716.425427594242	85.9313586192213
716.90754430191	85.9532402451874
717.389661009577	85.9697775979697
717.871777717245	85.9817401920274
718.353894424913	85.9889496211699
718.836011132581	85.9875681280593
719.318127840248	85.9719218896642
719.800244547916	85.936371407153
720.282361255584	85.8792175897977
720.764477963251	85.8069603122495
721.246594670919	85.7332137844751
721.728711378587	85.6751751163285
722.210828086255	85.6479693757307
722.692944793922	85.6603245527681
723.17506150159	85.7126160390201
723.657178209258	85.7975289853038
724.139294916925	85.9043343825869
724.621411624593	86.0214525167312
725.103528332261	86.139381087326
725.585645039929	86.2517696012944
726.067761747596	86.3548231735058
726.549878455264	86.4457973625923
727.031995162932	86.521813860902
727.5141118706	86.5788397226135
727.996228578267	86.6123643010248
728.478345285935	86.6188198453265
728.960461993603	86.5967601667081
729.44257870127	86.5485250187993
729.924695408938	86.4806220779299
730.406812116606	86.4043578519941
730.888928824274	86.3333429500047
731.371045531941	86.2813661825752
731.853162239609	86.2599500615049
732.335278947277	86.2746022161327
732.817395654945	86.3236583423469
733.299512362612	86.3977774957006
733.78162907028	86.4829679710787
734.263745777948	86.5631428784447
734.745862485615	86.6250099654288
735.227979193283	86.6623902207332
735.710095900951	86.676650991705
736.192212608619	86.6759320634673
736.674329316286	86.6708748020228
737.156446023954	86.6718820924195
737.638562731622	86.685238406335
738.12067943929	86.7123935521506
738.602796146957	86.7512223504652
739.084912854625	86.7983311930761
739.567029562293	86.8511713081301
740.04914626996	86.9086546166904
740.531262977628	86.9704669785276
741.013379685296	87.0352856660404
741.495496392964	87.0991433811976
741.977613100631	87.1556301345178
742.459729808299	87.1968209056621
742.941846515967	87.2157857982296
743.423963223634	87.2095064636378
743.906079931302	87.1795163444145
744.38819663897	87.1320577106764
744.870313346638	87.0756975233765
745.352430054305	87.020210892418
745.834546761973	86.9736256887453
746.316663469641	86.9406901005076
746.798780177309	86.9227005688001
747.280896884976	86.9174245595787
747.763013592644	86.9200958480939
748.245130300312	86.9240891791423
748.727247007979	86.9229795391793
749.209363715647	86.911945290222
749.691480423315	86.889357802173
750.173597130983	86.8576733424641
750.65571383865	86.8231519009328
751.137830546318	86.7942891623938
751.619947253986	86.7785975546286
752.102063961654	86.7808473639719
752.584180669321	86.8012467968083
753.066297376989	86.8358866484553
753.548414084657	86.8782926910365
754.030530792324	86.9221489932484
754.512647499992	86.9636405851751
754.99476420766	87.0015545103291
755.476880915328	87.036741647941
755.958997622995	87.0701471984234
756.441114330663	87.1013687885935
756.923231038331	87.1283125926031
757.405347745999	87.1483168172992
757.887464453666	87.159801624642
758.369581161334	87.1636422930426
758.851697869002	87.1629700107292
759.33381457667	87.1617462812967
759.815931284337	87.1624131438576
760.298047992005	87.1626937495571
760.780164699673	87.1631857413025
761.26228140734	87.1615075511944
761.744398115008	87.156043894914
762.226514822676	87.1480809551996
762.708631530344	87.1419260768878
763.190748238011	87.1437457944118
763.672864945679	87.158040752685
764.154981653347	87.1846821321954
764.637098361015	87.2173210976059
765.119215068682	87.2450282626818
765.60133177635	87.2561179344468
766.083448484018	87.2421346966849
766.565565191685	87.2020523860769
767.047681899353	87.1426457922167
767.529798607021	87.0769521173273
768.011915314689	87.019101301271
768.494032022356	86.9815696556615
768.976148730024	86.9720594439879
769.458265437692	86.9924909224576
769.94038214536	87.0403377952023
770.422498853027	87.1100708010146
770.904615560695	87.1950210336842
771.386732268363	87.2870807963335
771.86884897603	87.3773427270875
772.350965683698	87.4568953023783
772.833082391366	87.5170886177626
773.315199099034	87.5522236557312
773.797315806701	87.5608643608528
774.279432514369	87.5461956252538
774.761549222037	87.5145765749127
775.243665929705	87.4733584887774
775.725782637372	87.4289697482206
776.20789934504	87.3852532620445
776.690016052708	87.3443064859184
777.172132760375	87.3079432032049
777.654249468043	87.2787473742369
778.136366175711	87.2605612070828
778.618482883379	87.2570792020005
779.100599591046	87.2696906041752
779.582716298714	87.2960964624632
780.064833006382	87.3303785346871
780.54694971405	87.3656008746141
781.029066421717	87.3962926617639
781.511183129385	87.4214969215398
781.993299837053	87.444666953214
782.47541654472	87.4715590516745
782.957533252388	87.505974198331
783.439649960056	87.5467543952406
783.921766667724	87.5868019815299
784.403883375391	87.6163250186558
784.886000083059	87.6270639674722
785.368116790727	87.6170714836139
785.850233498395	87.5923398480449
786.332350206062	87.5653448907032
786.81446691373	87.5503264813144
787.296583621398	87.5572136111468
787.778700329065	87.5896325797427
788.260817036733	87.6444667545374
788.742933744401	87.7156261138324
789.225050452069	87.7975517865607
789.707167159736	87.888096431638
790.189283867404	87.9875721638232
790.671400575072	88.0950772730216
791.15351728274	88.2047308333034
791.635633990407	88.3043752872003
792.117750698075	88.3771015918388
792.599867405743	88.4087653137954
793.08198411341	88.3938306121549
793.564100821078	88.3397825997854
794.046217528746	88.2646798465749
794.528334236414	88.1923975055201
795.010450944081	88.1441670457366
795.492567651749	88.1306216724128
795.974684359417	88.1505641149188
796.456801067084	88.1925626652571
796.938917774752	88.2419944476586
797.42103448242	88.2855743371532
797.903151190088	88.3159963623632
798.385267897755	88.3315707241591
798.867384605423	88.3331854921834
799.349501313091	88.3215218125461
799.831618020759	88.296095719399
800.313734728426	88.2569632678962
800.795851436094	88.2074782837825
801.277968143762	88.1560649106596
801.760084851429	88.1156827845755
802.242201559097	88.098511014304
802.724318266765	88.1115203837671
803.206434974433	88.1518929429416
803.6885516821	88.2075271032896
804.170668389768	88.2599339145736
804.652785097436	88.2913473125744
805.134901805104	88.2917917351484
805.617018512771	88.2607316618459
806.099135220439	88.2063295283154
806.581251928107	88.1400446199301
807.063368635775	88.0729368767644
807.545485343442	88.0118624801566
808.02760205111	87.9598973794328
808.509718758778	87.9191839683531
808.991835466445	87.8931209857204
809.473952174113	87.8870017209118
809.956068881781	87.9062275199663
810.438185589449	87.9523207610001
810.920302297116	88.0202300462132
811.402419004784	88.0976968824312
811.884535712452	88.1698910222471
812.366652420119	88.2235671571635
812.848769127787	88.2526841362312
813.330885835455	88.2601009918036
813.813002543123	88.2555021925278
814.29511925079	88.2501384620545
814.777235958458	88.250930301773
815.259352666126	88.2580934867523
815.741469373794	88.2652105648445
816.223586081461	88.2633763218414
816.705702789129	88.2448488873243
817.187819496797	88.2067631343199
817.669936204464	88.1510270470001
818.152052912132	88.0825328943547
818.6341696198	88.006236581996
819.116286327468	87.9260311698838
819.598403035135	87.8454613297335
820.080519742803	87.7690610108084
820.562636450471	87.704225680187
821.044753158139	87.6607467609983
821.526869865806	87.6471557867089
822.008986573474	87.667561484753
822.491103281142	87.7178163629513
822.973219988809	87.786233713794
823.455336696477	87.8557379810496
823.937453404145	87.9106909198952
824.419570111813	87.9426519224964
824.90168681948	87.9520146069534
825.383803527148	87.9468406907583
825.865920234816	87.9376628513074
826.348036942484	87.932929712027
826.830153650151	87.9348328096888
827.312270357819	87.9397037825822
827.794387065487	87.9406839931574
828.276503773154	87.9322880983815
828.758620480822	87.9127851866591
829.24073718849	87.8847568180533
829.722853896158	87.8528857505268
830.204970603825	87.8218673161542
830.687087311493	87.794843739232
831.169204019161	87.7737949255656
831.651320726829	87.76183408224
832.133437434496	87.7647637871368
832.615554142164	87.7903182087358
833.097670849832	87.8462091095152
833.579787557499	87.9351944384636
834.061904265167	88.0520529279465
834.544020972835	88.1823344574435
835.026137680503	88.3068364189486
835.50825438817	88.4076377473975
835.990371095838	88.4736358934181
836.472487803506	88.5049853478963
836.954604511174	88.5116527869468
837.436721218841	88.5092069806832
837.918837926509	88.5112266262787
838.400954634177	88.5257213872689
838.883071341844	88.552946574263
839.365188049512	88.5878691288181
839.84730475718	88.6239646096877
840.329421464848	88.6573357123638
840.811538172515	88.688125212401
841.293654880183	88.7191193027638
841.775771587851	88.7527049021785
842.257888295519	88.7882752854725
842.740005003186	88.8214462538899
843.222121710854	88.8460360739319
843.704238418522	88.857207273759
844.186355126189	88.8539947409791
844.668471833857	88.84029083597
845.150588541525	88.8234756800887
845.632705249193	88.811918399793
846.11482195686	88.8114693748881
846.596938664528	88.8244895935844
847.079055372196	88.84984738575
847.561172079864	88.8847421716383
848.043288787531	88.9264041368087
848.525405495199	88.9734682785979
849.007522202867	89.0260784571741
849.489638910534	89.0851793901431
849.971755618202	89.1516320866791
850.45387232587	89.2256388985549
850.935989033538	89.3065214904409
851.418105741205	89.3925256198658
851.900222448873	89.4804619148551
852.382339156541	89.5646888022651
852.864455864209	89.6375313301488
853.346572571876	89.6901781995533
853.828689279544	89.7149058180961
854.310805987212	89.7090039343621
854.79292269488	89.6769656082412
855.275039402547	89.6312251497085
855.757156110215	89.5879749519965
856.239272817883	89.5636994773458
856.72138952555	89.5689308094688
857.203506233218	89.6044633588341
857.685622940886	89.6613049853349
858.167739648554	89.7240717974738
858.649856356221	89.7778203107241
859.131973063889	89.8120475257713
859.614089771557	89.824832999308
860.096206479225	89.8215430866938
860.578323186892	89.8118106527354
861.06043989456	89.8044810712128
861.542556602228	89.8047613452602
862.024673309895	89.8138248718975
862.506790017563	89.830236436925
862.988906725231	89.8524630011627
863.471023432899	89.8804040062819
863.953140140566	89.9149869227878
864.435256848234	89.9561842108578
864.917373555902	90.0005818546214
865.39949026357	90.0410660809652
865.881606971237	90.0674335356891
866.363723678905	90.0701284613559
866.845840386573	90.0442464011309
867.32795709424	89.9913306788804
867.810073801908	89.9196236877672
868.292190509576	89.8409687783462
868.774307217244	89.7685564318841
869.256423924911	89.7125626572053
869.738540632579	89.6786980218142
870.220657340247	89.6685299436425
870.702774047914	89.6803495268522
871.184890755582	89.7106486631645
871.66700746325	89.7547371301525
872.149124170918	89.8074802986944
872.631240878585	89.8629602807568
873.113357586253	89.9151087488833
873.595474293921	89.9593706430298
874.077591001589	89.9934630524706
874.559707709256	90.0181758414218
875.041824416924	90.0362962405061
875.523941124592	90.0508717763206
876.006057832259	90.0628041297203
876.488174539927	90.0698818632057
876.970291247595	90.0672211066301
877.452407955263	90.0499610389885
877.93452466293	90.0162101852654
878.416641370598	89.9690361996725
878.898758078266	89.9161266789624
879.380874785934	89.8674934490881
879.862991493601	89.8325665369417
880.345108201269	89.8165146541796
880.827224908937	89.8197794795778
881.309341616604	89.8389408611384
881.791458324272	89.869522612283
882.27357503194	89.9079133034936
882.755691739608	89.9524060878577
883.237808447275	90.0023215502078
883.719925154943	90.0558624092958
884.202041862611	90.1085801917436
884.684158570279	90.1538898527661
885.166275277946	90.1842727066868
885.648391985614	90.1947037497861
886.130508693282	90.1846011506784
886.612625400949	90.1579692299276
887.094742108617	90.1212386242081
887.576858816285	90.0802010997307
888.058975523953	90.0377946151983
888.54109223162	89.9932632962277
889.023208939288	89.9439385905164
889.505325646956	89.8881408647631
889.987442354623	89.8275969399584
890.469559062291	89.768117163786
890.951675769959	89.7179198640117
891.433792477627	89.6838823031216
891.915909185294	89.6694578541919
892.398025892962	89.6731035642353
892.88014260063	89.689937176966
893.362259308298	89.7140536347433
893.844376015965	89.741616321692
894.326492723633	89.7718387946062
894.808609431301	89.8057552029528
895.290726138968	89.8438191707529
895.772842846636	89.8838275286182
896.254959554304	89.9202610012757
896.737076261972	89.9465725643278
897.219192969639	89.9579842524978
897.701309677307	89.9540482458087
898.183426384975	89.9389499688598
898.665543092643	89.9195908426744
899.14765980031	89.902025542854
899.629776507978	89.8881507670268
900.111893215646	89.8752390137037
900.594009923313	89.8579502579529
901.076126630981	89.8326645579943
901.558243338649	89.8008803149253
902.040360046317	89.7707311244675
902.522476753984	89.7540490948642
903.004593461652	89.7627921139884
903.48671016932	89.8026646696339
903.968826876988	89.8702499015637
904.450943584655	89.9526901630367
904.933060292323	90.0324309557504
905.415176999991	90.0925435721384
905.897293707658	90.1210669207425
906.379410415326	90.1145795384512
906.861527122994	90.077052415918
907.343643830662	90.0175856814561
907.825760538329	89.9462153921692
908.307877245997	89.8723887494327
908.789993953665	89.8035126285711
909.272110661333	89.7445878905467
909.754227369	89.6993139114107
910.236344076668	89.6697970518984
910.718460784336	89.6562119281931
911.200577492004	89.6564432353874
911.682694199671	89.6664219542121
912.164810907339	89.6815876727809
912.646927615007	89.6982460889151
913.129044322674	89.7152158984237
913.611161030342	89.7335580415792
914.09327773801	89.7549452383666
914.575394445678	89.7792879677079
915.057511153345	89.8029896295363
915.539627861013	89.8187276618419
916.021744568681	89.81839272582
916.503861276349	89.7958394148307
916.985977984016	89.7503075767182
917.468094691684	89.6869945149238
917.950211399352	89.6159459656617
918.432328107019	89.5482837167774
918.914444814687	89.4919259056322
919.396561522355	89.4503037824546
919.878678230023	89.4219903360352
920.36079493769	89.4033680845412
920.842911645358	89.39133717007
921.325028353026	89.3855258192989
921.807145060694	89.3879590125496
922.289261768361	89.4011057009919
922.771378476029	89.4250578349661
923.253495183697	89.4559671123354
923.735611891364	89.4861209265753
924.217728599032	89.5070933389247
924.6998453067	89.5122507145472
925.181962014368	89.499343411303
925.664078722035	89.4708197272227
926.146195429703	89.4324044586828
926.628312137371	89.3905279108098
927.110428845039	89.3498183736056
927.592545552706	89.3129187048851
928.074662260374	89.2808339183425
928.556778968042	89.2542449546437
929.038895675709	89.2344032587651
929.521012383377	89.222621692721
930.003129091045	89.2189152800056
930.485245798713	89.2204734927754
930.96736250638	89.2215953945948
931.449479214048	89.2150756157471
931.931595921716	89.1945245783638
932.413712629383	89.1574857207931
932.895829337051	89.1062126232908
933.377946044719	89.0468777124628
933.860062752387	88.986220898364
934.342179460054	88.9290708261419
934.824296167722	88.8761019450924
935.30641287539	88.8243175636416
935.788529583058	88.7690051573254
936.270646290725	88.7068413332617
936.752762998393	88.6377854936798
937.234879706061	88.5650790101886
937.716996413728	88.4933073731259
938.199113121396	88.42572833371
938.681229829064	88.3628538809684
939.163346536732	88.3025306009722
939.645463244399	88.242114353101
940.127579952067	88.1810880707115
940.609696659735	88.1226658005022
941.091813367403	88.073322428149
941.57393007507	88.0403944819461
942.056046782738	88.0280651306761
942.538163490406	88.0352340424876
943.020280198073	88.054892581995
943.502396905741	88.0772955070533
943.984513613409	88.0928013051156
944.466630321077	88.095896015574
944.948747028744	88.0864962490492
945.430863736412	88.0685948317566
945.91298044408	88.0471624768773
946.395097151748	88.0248341950132
946.877213859415	88.0004646828829
947.359330567083	87.9697194206219
947.841447274751	87.927767714336
948.323563982418	87.8719937030205
948.805680690086	87.8041489999153
949.287797397754	87.7301948208176
949.769914105422	87.6588547689779
950.252030813089	87.5980971740516
950.734147520757	87.5534595252273
951.216264228425	87.5267048602001
951.698380936093	87.5161428341274
952.18049764376	87.5176832987114
952.662614351428	87.5260264101759
953.144731059096	87.5358848751694
953.626847766763	87.5417545966129
954.108964474431	87.5387771503001
954.591081182099	87.5236996294558
955.073197889767	87.4956439361388
955.555314597434	87.4571489978239
956.037431305102	87.413743252722
956.51954801277	87.3731162571514
957.001664720438	87.3421751338032
957.483781428105	87.3250095419351
957.965898135773	87.3216967311467
958.448014843441	87.3287286439931
958.930131551109	87.3408679309
959.412248258776	87.353517708278
959.894364966444	87.3646724031429
960.376481674112	87.37465550946
960.858598381779	87.3846526073914
961.340715089447	87.3945593050673
961.822831797115	87.4015502598623
962.304948504783	87.4004622740063
962.78706521245	87.386309945639
963.269181920118	87.3566948777242
963.751298627786	87.3142696774673
964.233415335454	87.2663217729785
964.715532043121	87.2233127187176
965.197648750789	87.1944201639131
965.679765458457	87.1843048599788
966.161882166124	87.1913914323633
966.643998873792	87.2086175200486
967.12611558146	87.2260628860968
967.608232289127	87.2342809443938
968.090348996795	87.2279685226489
968.572465704463	87.2066067799993
969.054582412131	87.1742782565246
969.536699119798	87.1374349437305
970.018815827466	87.1036234239768
970.500932535134	87.0796638427737
970.983049242802	87.0704403576499
971.465165950469	87.0790047385276
971.947282658137	87.1056550551298
972.429399365805	87.1476107511915
972.911516073473	87.1983730692779
973.39363278114	87.2488164727537
973.875749488808	87.2892980790973
974.357866196476	87.3118326696155
974.839982904143	87.3136432353249
975.322099611811	87.2981528306081
975.804216319479	87.2746401512103
976.286333027147	87.2544501756986
976.768449734814	87.2478636483804
977.250566442482	87.2603267687389
977.73268315015	87.2906930100823
978.214799857818	87.3321577315745
978.696916565485	87.3751354031553
979.179033273153	87.4115967049959
979.661149980821	87.4369248119636
980.143266688488	87.4513801468794
980.625383396156	87.458631879009
981.107500103824	87.4637847959072
981.589616811492	87.4706975381139
982.071733519159	87.4807352831029
982.553850226827	87.4929741694691
983.035966934495	87.5053891225268
983.518083642163	87.5163320452557
984.00020034983	87.5254322766838
984.482317057498	87.5336548555806
984.964433765166	87.5425423788814
985.446550472833	87.5531323311497
985.928667180501	87.5650898327835
986.410783888169	87.5764244050142
986.892900595837	87.5837760581112
987.375017303504	87.5834991695488
987.857134011172	87.572161216773
988.33925071884	87.5476506044086
988.821367426508	87.5097958705602
989.303484134175	87.4606609544344
989.785600841843	87.4043536264678
990.267717549511	87.3460496109505
990.749834257178	87.2913282433524
991.231950964846	87.2442733066889
991.714067672514	87.2064966097261
992.196184380182	87.1766985830445
992.678301087849	87.1512778122788
993.160417795517	87.1256450277385
993.642534503185	87.0958772731885
994.124651210853	87.0603705963461
994.60676791852	87.0199924597229
995.088884626188	86.977455707742
995.571001333856	86.9356275258267
996.053118041523	86.8965226146059
996.535234749191	86.8607318004638
997.017351456859	86.8282119666805
997.499468164527	86.7999265004329
997.981584872194	86.7792988689178
998.463701579862	86.7722108950955
998.94581828753	86.7863973828219
999.427934995198	86.8282459815469
999.910051702865	86.9000298112401
1000.39216841053	86.9978730966966
1000.8742851182	87.11199408608
1001.35640182587	87.2287348706179
1001.83851853354	87.3334283103882
1002.3206352412	87.4153785915485
1002.80275194887	87.4693205637596
1003.28486865654	87.4964834546512
1003.76698536421	87.5030855843808
1004.24910207187	87.4986268574499
1004.73121877954	87.4931143471351
1005.21333548721	87.4941389361233
1005.69545219488	87.5061692242296
1006.17756890255	87.5291197208327
1006.65968561021	87.5586520073918
1007.14180231788	87.5863110098981
1007.62391902555	87.6015696205784
1008.10603573322	87.5944836404488
1008.58815244088	87.5577110508889
1009.07026914855	87.4897765767738
1009.55238585622	87.3957996522489
1010.03450256389	87.28726740725
1010.51661927156	87.1781998475365
1010.99873597922	87.0822371522261
1011.48085268689	87.0090945118428
1011.96296939456	86.9618272213872
1012.44508610223	86.9373942368264
1012.92720280989	86.9284564165731
1013.40931951756	86.9272337619336
1013.89143622523	86.9274896329266
1014.3735529329	86.926462015679
1014.85566964056	86.9244536777445
1015.33778634823	86.9232613060667
1015.8199030559	86.9243649271059
1016.30201976357	86.9278568883165
1016.78413647124	86.932459587417
1017.2662531789	86.9364477278599
1017.74836988657	86.9386876808226
1018.23048659424	86.9391324378275
1018.71260330191	86.9386468298805
1019.19472000957	86.9383369657497
1019.67683671724	86.9389817995923
1020.15895342491	86.9408917733594
1020.64107013258	86.944449332534
1021.12318684025	86.9507904351816
1021.60530354791	86.9618817952133
1022.08742025558	86.980193983958
1022.56953696325	87.0073938407746
1023.05165367092	87.043133531748
1023.53377037858	87.0844068352731
1024.01588708625	87.1261459107385
1024.49800379392	87.1630551960658
1024.98012050159	87.1908701913283
1025.46223720925	87.2079562618511
1025.94435391692	87.2150858785021
1026.42647062459	87.2143759252753
1026.90858733226	87.2076314541064
1027.39070403993	87.1953932467501
1027.87282074759	87.1770062766537
1028.35493745526	87.1517949801615
1028.83705416293	87.1206229062265
1029.3191708706	87.0871360114391
1029.80128757826	87.0571583361096
1030.28340428593	87.0378611978442
1030.7655209936	87.0353521281951
1031.24763770127	87.0524112644052
1031.72975440894	87.0877687556319
1032.2118711166	87.1361441062307
1032.69398782427	87.1901207529907
1033.17610453194	87.2410253253035
1033.65822123961	87.2810935620615
1034.14033794727	87.3044458621449
1034.62245465494	87.3070534552105
1035.10457136261	87.2875814583741
1035.58668807028	87.2475010147921
1036.06880477794	87.1914766818802
1036.55092148561	87.1264658067052
1037.03303819328	87.0609036642813
1037.51515490095	87.0029959560125
1037.99727160862	86.9580672665962
1038.47938831628	86.9278167001055
1038.96150502395	86.9099369648685
1039.44362173162	86.8998448802378
1039.92573843929	86.8923989309564
1040.40785514695	86.8840912370024
1040.88997185462	86.8737469109078
1041.37208856229	86.8613989362118
1041.85420526996	86.8464672751677
1042.33632197763	86.8262448342891
1042.81843868529	86.7953983448123
1043.30055539296	86.7481465098944
1043.78267210063	86.6813046879726
1044.2647888083	86.5972183304841
1044.74690551596	86.5045747431818
1045.22902222363	86.4168792867809
1045.7111389313	86.3489066714055
1046.19325563897	86.3105383050555
1046.67537234663	86.3039926095474
1047.1574890543	86.3222701282216
1047.63960576197	86.3525991640947
1048.12172246964	86.379957400074
1048.60383917731	86.3928489661746
1049.08595588497	86.3869617390878
1049.56807259264	86.3650509861051
1050.05018930031	86.334954229286
1050.53230600798	86.3052595416309
1051.01442271564	86.2826515080665
1051.49653942331	86.2692721568823
1051.97865613098	86.263107690159
1052.46077283865	86.2592875475373
1052.94288954632	86.2523786261698
1053.42500625398	86.237686515631
1053.90712296165	86.2117518923465
1054.38923966932	86.1728469682723
1054.87135637699	86.1208535202056
1055.35347308465	86.0576782731954
1055.83558979232	85.9872043689211
1056.31770649999	85.915457444177
1056.79982320766	85.8493983310618
1057.28193991532	85.7944904761759
1057.76405662299	85.7531036806662
1058.24617333066	85.7226530367677
1058.72829003833	85.6963732833291
1059.210406746	85.6648059585719
1059.69252345366	85.6198666996606
1060.17464016133	85.5580417067009
1060.656756869	85.4818385424411
1061.13887357667	85.3990728657306
1061.62099028433	85.3199401481985
1062.103106992	85.253937487479
1062.58522369967	85.2059643223407
1063.06734040734	85.1756627978414
1063.54945711501	85.158161930639
1064.03157382267	85.1470921702259
1064.51369053034	85.1367584413462
1064.99580723801	85.1240502129234
1065.47792394568	85.1086144710753
1065.96004065334	85.0914725324844
1066.44215736101	85.0733040616152
1066.92427406868	85.0532816273709
1067.40639077635	85.0288695740598
1067.88850748401	84.9969220109117
1068.37062419168	84.9552741266542
1068.85274089935	84.9038478201409
1069.33485760702	84.8452225974498
1069.81697431469	84.7839933491306
1070.29909102235	84.7259729944912
1070.78120773002	84.6762273060667
1071.26332443769	84.638192923746
1071.74544114536	84.613000853003
1072.22755785302	84.599287758563
1072.70967456069	84.5934421769348
1073.19179126836	84.5901267291692
1073.67390797603	84.5837721557764
1074.1560246837	84.5692109330281
1074.63814139136	84.5432546782917
1075.12025809903	84.5055750751059
1075.6023748067	84.458737741443
1076.08449151437	84.4073800357526
1076.56660822203	84.3563374002801
1077.0487249297	84.3093440588652
1077.53084163737	84.2673050161606
1078.01295834504	84.2281809328199
1078.4950750527	84.187584138733
1078.97719176037	84.140745352531
1079.45930846804	84.0841287726696
1079.94142517571	84.0165930295328
1080.42354188338	83.9397976022806
1080.90565859104	83.8577351909946
1081.38777529871	83.7759632984784
1081.86989200638	83.700175839725
1082.35200871405	83.6363368890647
1082.83412542171	83.5904568496518
1083.31624212938	83.5681795329545
1083.79835883705	83.5752835924285
1084.28047554472	83.6164972746017
1084.76259225239	83.6941850892655
1085.24470896005	83.8073613780638
1085.72682566772	83.9509165914725
1086.20894237539	84.1164116789893
1086.69105908306	84.2925046898624
1087.17317579072	84.46778944975
1087.65529249839	84.6324033552063
1088.13740920606	84.7788760093707
1088.61952591373	84.9037446436811
1089.10164262139	85.0073059499425
1089.58375932906	85.093337560384
1090.06587603673	85.1674758407191
1090.5479927444	85.2359710624632
1091.03010945207	85.3036426450853
1091.51222615973	85.3721672266981
1091.9943428674	85.439677000058
1092.47645957507	85.501204806666
1092.95857628274	85.5508971694922
1093.4406929904	85.5837114002368
1093.92280969807	85.5978697427071
1094.40492640574	85.59537898565
1094.88704311341	85.5814485850849
1095.36915982108	85.5622010809926
1095.85127652874	85.542456464341
1096.33339323641	85.5246393251537
1096.81550994408	85.5085361638548
1097.29762665175	85.4928606057139
1097.77974335941	85.4772639840627
1098.26186006708	85.4636853390265
1098.74397677475	85.4564678099562
1099.22609348242	85.4608441881127
1099.70821019008	85.4801460187425
1100.19032689775	85.5140321390437
1100.67244360542	85.5574994235232
1101.15456031309	85.6027554614557
1101.63667702076	85.6410971434163
1102.11879372842	85.6665167181936
1102.60091043609	85.6775875389528
1103.08302714376	85.6774071361925
1103.56514385143	85.6720119284573
1104.04726055909	85.66777267837
1104.52937726676	85.6698903504773
1105.01149397443	85.6809367010928
1105.4936106821	85.7014119571335
1105.97572738977	85.7307183500737
1106.45784409743	85.7679811853856
1106.9399608051	85.8119859883026
1107.42207751277	85.8602214544403
1107.90419422044	85.9082031556235
1108.3863109281	85.9485912796148
1108.86842763577	85.9720730875113
1109.35054434344	85.9701088143565
1109.83266105111	85.936379777656
1110.31477775877	85.8693276806462
1110.79689446644	85.7724523254249
1111.27901117411	85.6539400760744
1111.76112788178	85.5245368902221
1112.24324458945	85.3950956260449
1112.72536129711	85.2759411900045
1113.20747800478	85.1747609205197
1113.68959471245	85.0964781991496
1114.17171142012	85.0433437653114
1114.65382812778	85.0145071737986
1115.13594483545	85.0059493293947
1115.61806154312	85.0102749759021
1116.10017825079	85.0183548110224
1116.58229495846	85.0202290493695
1117.06441166612	85.0076346950074
1117.54652837379	84.9765312916542
1118.02864508146	84.9276011699523
1118.51076178913	84.8661533108909
1118.99287849679	84.7997843744034
1119.47499520446	84.7368961545322
1119.95711191213	84.6840134525065
1120.4392286198	84.644615613291
1120.92134532746	84.6195100422813
1121.40346203513	84.6073805081403
1121.8855787428	84.6059024367611
1122.36769545047	84.6121561039065
1122.84981215814	84.6230756580671
1123.3319288658	84.6353031687553
1123.81404557347	84.6452970586827
1124.29616228114	84.6503734121087
1124.77827898881	84.6494046772462
1125.26039569647	84.6436207012668
1125.74251240414	84.6361905912368
1126.22462911181	84.6313672652895
1126.70674581948	84.6326259876162
1127.18886252715	84.6410838902526
1127.67097923481	84.6551440073171
1128.15309594248	84.6712296339701
1128.63521265015	84.685774996172
1129.11732935782	84.6966530974009
1129.59944606548	84.7042633068906
1130.08156277315	84.7107541275153
1130.56367948082	84.7184549927031
1131.04579618849	84.7278401279007
1131.52791289615	84.7367340446023
1132.01002960382	84.7408132184136
1132.49214631149	84.7360601428336
1132.97426301916	84.7209469037968
1133.45637972683	84.6981955937128
1133.93849643449	84.6740429978778
1134.42061314216	84.656657696096
1134.90272984983	84.6528456629095
1135.3848465575	84.6651330533953
1135.86696326516	84.6910720432452
1136.34907997283	84.7240941157845
1136.8311966805	84.7566839852536
1137.31331338817	84.7824827074949
1137.79543009584	84.7988284060593
1138.2775468035	84.8067837752234
1138.75966351117	84.8100119497178
1139.24178021884	84.8126747990848
1139.72389692651	84.8179021493689
1140.20601363417	84.8274078475637
1140.68813034184	84.8417156407879
1141.17024704951	84.8611576761685
1141.65236375718	84.8865092638878
1142.13448046484	84.9187769415419
1142.61659717251	84.9585180694177
1143.09871388018	85.0048709146609
1143.58083058785	85.0553860057607
1144.06294729552	85.1062768347543
1144.54506400318	85.1537167886635
1145.02718071085	85.1952528511744
1145.50929741852	85.2301674260991
1145.99141412619	85.2594154295819
1146.47353083385	85.2845266655172
1146.95564754152	85.3065746744721
1147.43776424919	85.3253458487247
1147.91988095686	85.3394806031471
1148.40199766453	85.3471097499694
1148.88411437219	85.3469909109524
1149.36623107986	85.3391164659741
1149.84834778753	85.3248638759067
1150.3304644952	85.3063619703098
1150.81258120286	85.2858968790242
1151.29469791053	85.2653126049171
1151.7768146182	85.2456993451035
1152.25893132587	85.2277366861327
1152.74104803353	85.2119528724985
1153.2231647412	85.1988304536685
1153.70528144887	85.1887093521542
1154.18739815654	85.1814255310331
1154.66951486421	85.1761756819579
1155.15163157187	85.1715926823766
1155.63374827954	85.1663693746413
1156.11586498721	85.1598971744978
1156.59798169488	85.1526214083783
1157.08009840254	85.1458932054621
1157.56221511021	85.1413310803985
1158.04433181788	85.1400867540195
1158.52644852555	85.1422147660764
1159.00856523321	85.1467404737504
1159.49068194088	85.1521873456051
1159.97279864855	85.157472682538
1160.45491535622	85.1623154388554
1160.93703206389	85.1672181478963
1161.41914877155	85.1727753226056
1161.90126547922	85.1788662476588
1162.38338218689	85.1840603047928
1162.86549889456	85.185931633162
1163.34761560222	85.1816141647545
1163.82973230989	85.1691571947993
1164.31184901756	85.1483749395709
1164.79396572523	85.121113490036
1165.2760824329	85.0906758564428
1165.75819914056	85.0608110896126
1166.24031584823	85.0349528835907
1166.7224325559	85.0152033471885
1167.20454926357	85.0023314866923
1167.68666597123	84.9958922855278
1168.1687826789	84.9945710467011
1168.65089938657	84.9962830376983
1169.13301609424	84.9982850842267
1169.61513280191	84.9977290396455
1170.09724950957	84.9919842067366
1170.57936621724	84.9797759883985
1171.06148292491	84.9619898155284
1171.54359963258	84.9421039930378
1172.02571634024	84.9254676106014
1172.50783304791	84.9174779263843
1172.98994975558	84.9221665577554
1173.47206646325	84.9401949923437
1173.95418317091	84.9686781633093
1174.43629987858	85.0018989624847
1174.91841658625	85.0338757506401
1175.40053329392	85.0603818682953
1175.88265000159	85.0802683016301
1176.36476670925	85.0954127036455
1176.84688341692	85.1093096687523
1177.32900012459	85.1251252457038
1177.81111683226	85.1440339819931
1178.29323353992	85.1650842928003
1178.77535024759	85.186103901761
1179.25746695526	85.2055204865373
1179.73958366293	85.223641341427
1180.2217003706	85.2431397348072
1180.70381707826	85.2678753262743
1181.18593378593	85.3015456772408
1181.6680504936	85.3456323444851
1182.15016720127	85.3987111850511
1182.63228390893	85.4566430524903
1183.1144006166	85.5142055970194
1183.59651732427	85.5666283721428
1184.07863403194	85.6105320428132
1184.5607507396	85.6476063195024
1185.04286744727	85.6747121458674
1185.52498415494	85.6924353466082
1186.00710086261	85.7027281152135
1186.48921757028	85.7089573009619
1186.97133427794	85.7153533111354
1187.45345098561	85.7258313266632
1187.93556769328	85.7432430609732
1188.41768440095	85.7682801333102
1188.89980110861	85.7992841157077
1189.38191781628	85.8327392503466
1189.86403452395	85.8646155087546
1190.34615123162	85.8919720910766
1190.82826793929	85.9136275095465
1191.31038464695	85.9305642233013
1191.79250135462	85.9449912252848
1192.27461806229	85.9592259325034
1192.75673476996	85.9742582368792
1193.23885147762	85.9893429542368
1193.72096818529	86.0021675191736
1194.20308489296	86.0100601538423
1194.68520160063	86.0108718154475
1195.16731830829	86.0038918967584
1195.64943501596	85.9899728139678
1196.13155172363	85.9710868759263
1196.6136684313	85.949477033693
1197.09578513897	85.9266541336897
1197.57790184663	85.9031631808606
1198.0600185543	85.8783506883222
1198.54213526197	85.8508966749928
1199.02425196964	85.8191679281372
1199.5063686773	85.7820670427521
1199.98848538497	85.739531437903
1200.47060209264	85.6929869904845
1200.95271880031	85.6451641964583
1201.43483550798	85.599720004774
1201.91695221564	85.5604180871088
1202.39906892331	85.529623693391
1202.88118563098	85.5073107524224
1203.36330233865	85.4903238402926
1203.84541904631	85.4731667522855
1204.32753575398	85.4489573722645
1204.80965246165	85.4117086379256
1205.29176916932	85.3585496576549
1205.77388587698	85.2903914285481
1206.25600258465	85.2116645270388
1206.73811929232	85.1281092592299
1207.22023599999	85.0448427626144
1207.70235270766	84.9639681468786
1208.18446941532	84.8841265362647
1208.66658612299	84.8015020656777
1209.14870283066	84.7122386744132
1209.63081953833	84.6147913593051
1210.11293624599	84.5113474291981
1210.59505295366	84.4073439125328
1211.07716966133	84.3097181017345
1211.559286369	84.224315707443
1212.04140307667	84.1531417452835
1212.52351978433	84.0939143490571
1213.005636492	84.0408277608991
1213.48775319967	83.9876712658881
1213.96986990734	83.9298927443277
1214.451986615	83.8669524533809
1214.93410332267	83.8021421502294
1215.41622003034	83.7413463683489
1215.89833673801	83.6902614678736
1216.38045344567	83.6520208558637
1216.86257015334	83.6264303180431
1217.34468686101	83.6102095514196
1217.82680356868	83.5988662052963
1218.30892027635	83.5884005387214
1218.79103698401	83.5772583443398
1219.27315369168	83.5665331111353
1219.75527039935	83.5594874538398
1220.23738710702	83.559818433624
1220.71950381468	83.5706718781039
1221.20162052235	83.5936344009406
1221.68373723002	83.6286640627573
1222.16585393769	83.6744357714621
1222.64797064536	83.7290180583387
1223.13008735302	83.7904902893253
1223.61220406069	83.8571103090617
1224.09432076836	83.9275259837344
1224.57643747603	84.0008414056324
1225.05855418369	84.0765285501872
1225.54067089136	84.1544262691519
1226.02278759903	84.234517861534
1226.5049043067	84.3164980210282
1226.98702101436	84.3995012328383
1227.46913772203	84.4819441790059
1227.9512544297	84.561676734061
1228.43337113737	84.6366567464086
1228.91548784504	84.7054037322392
1229.3976045527	84.7673548026773
1229.87972126037	84.8228584260773
1230.36183796804	84.8725930183038
1230.84395467571	84.9170190329098
1231.32607138337	84.9559569911884
1231.80818809104	84.9888690270026
1232.29030479871	85.0154066183007
1232.77242150638	85.0361663155935
1233.25453821405	85.0530983748159
1233.73665492171	85.0692454896167
1234.21877162938	85.0877354027301
1234.70088833705	85.1108848209725
1235.18300504472	85.138999115987
1235.66512175238	85.170262871821
1236.14723846005	85.2011527244588
1236.62935516772	85.2279028651409
1237.11147187539	85.2474915230643
1237.59358858305	85.2584458034381
1238.07570529072	85.2610401767966
1238.55782199839	85.2567064126023
1239.03993870606	85.2472832488399
1239.52205541373	85.2341283382192
1240.00417212139	85.2180952635663
1240.48628882906	85.1995301714446
1240.96840553673	85.1787396016348
1241.4505222444	85.1562286015578
1241.93263895206	85.1328431395516
1242.41475565973	85.1094696247326
1242.8968723674	85.0869203191593
1243.37898907507	85.0655308918037
1243.86110578274	85.0452173886806
1244.3432224904	85.0256471384983
1244.82533919807	85.0066028227891
1245.30745590574	84.9881285389242
1245.78957261341	84.9705515334916
1246.27168932107	84.9542744860245
1246.75380602874	84.9396196858048
1247.23592273641	84.9266894957455
1247.71803944408	84.9153808108871
1248.20015615174	84.9056076238324
1248.68227285941	84.89753239598
1249.16438956708	84.891766866484
1249.64650627475	84.8893903097961
1250.12862298242	84.8918871392603
1250.61073969008	84.9008201961118
1251.09285639775	84.9179389937499
1251.57497310542	84.944709880196
1252.05708981309	84.9821328612453
1252.53920652075	85.0304044514427
1253.02132322842	85.088671651568
1253.50343993609	85.1548070138826
1253.98555664376	85.225323456489
1254.46767335143	85.2961139654529
1254.94979005909	85.3630154113177
1255.43190676676	85.4227290909828
1255.91402347443	85.4738476326239
1256.3961401821	85.5169076525783
1256.87825688976	85.5543272434734
1257.36037359743	85.589495899316
1257.8424903051	85.6263330444673
1258.32460701277	85.6683819395353
1258.80672372043	85.7180684002636
1259.2888404281	85.7767341168849
1259.77095713577	85.8440192144313
1260.25307384344	85.9178850766062
1260.73519055111	85.9943312154382
1261.21730725877	86.0682589412324
1261.69942396644	86.1343594731357
1262.18154067411	86.1882276722342
1262.66365738178	86.2280995850357
1263.14577408944	86.2555390433017
1263.62789079711	86.275508538912
1264.11000750478	86.2946523332045
1264.59212421245	86.319734195592
1265.07424092012	86.355346859805
1265.55635762778	86.4022876503611
1266.03847433545	86.4576275765075
1266.52059104312	86.5156355289697
1267.00270775079	86.5701632009053
1267.48482445845	86.6158901838121
1267.96694116612	86.6500584733776
1268.44905787379	86.67261394612
1268.93117458146	86.6855397184023
1269.41329128912	86.691991241511
1269.89540799679	86.6954890808962
1270.37752470446	86.69997256918
1270.85964141213	86.7090370147081
1271.3417581198	86.7258494534041
1271.82387482746	86.7525080039999
1272.30599153513	86.7892660335151
1272.7881082428	86.8340541012969
1273.27022495047	86.8826346973958
1273.75234165813	86.9300566756714
1274.2344583658	86.9718218289684
1274.71657507347	87.0055995372102
1275.19869178114	87.031883465827
1275.68080848881	87.0533578684754
1276.16292519647	87.0734093154451
1276.64504190414	87.0942973869556
1277.12715861181	87.1164088577693
1277.60927531948	87.1383567138349
1278.09139202714	87.1584200883831
1278.57350873481	87.176206126361
1279.05562544248	87.1936004419521
1279.53774215015	87.2142984657155
1280.01985885781	87.2421697062979
1280.50197556548	87.2788175904033
1280.98409227315	87.3222232408366
1281.46620898082	87.3667060981593
1281.94832568849	87.4053762542556
1282.43044239615	87.432540911325
1282.91255910382	87.4465617271536
1283.39467581149	87.4506148946756
1283.87679251916	87.4515544205779
1284.35890922682	87.4569937076801
1284.84102593449	87.4718963537102
1285.32314264216	87.4973040130253
1285.80525934983	87.5299665612227
1286.2873760575	87.5645368282684
1286.76949276516	87.5958031990004
1287.25160947283	87.6213249116815
1287.7337261805	87.6418811291239
1288.21584288817	87.6605144112531
1288.69795959583	87.6802426488464
1289.1800763035	87.7022996729745
1289.66219301117	87.725235759536
1290.14430971884	87.7457763076224
1290.6264264265	87.7602575999646
1291.10854313417	87.7664354739176
1291.59065984184	87.7645318387057
1292.07277654951	87.7568562974175
1292.55489325718	87.7467894057107
1293.03700996484	87.7370776396963
1293.51912667251	87.7292412998754
1294.00124338018	87.7229123665372
1294.48336008785	87.7163551505976
1294.96547679551	87.7068325801845
1295.44759350318	87.6915322514913
1295.92971021085	87.6680494847049
1296.41182691852	87.6347602908535
1296.89394362618	87.5914559196131
1297.37606033385	87.5398255737053
1297.85817704152	87.4838706271144
1298.34029374919	87.4291227583891
1298.82241045686	87.3819236679851
1299.30452716452	87.3477685101728
1299.78664387219	87.3294027008064
1300.26876057986	87.3261932537932
1300.75087728753	87.3340920215305
1301.23299399519	87.3473690634412
1301.71511070286	87.3601202287023
1302.19722741053	87.368419222577
1302.6793441182	87.3711604290861
1303.16146082587	87.3692094010618
1303.64357753353	87.364127307824
1304.1256942412	87.3565985020763
1304.60781094887	87.3459044884191
1305.08992765654	87.3303775027085
1305.5720443642	87.308818672896
1306.05416107187	87.281861842729
1306.53627777954	87.2523907981682
1307.01839448721	87.2247904308951
1307.50051119487	87.2032127130681
1307.98262790254	87.189345233963
1308.46474461021	87.1815887023448
1308.94686131788	87.1752391403177
1309.42897802555	87.1647951468727
1309.91109473321	87.1456208120018
1310.39321144088	87.1160964251264
1310.87532814855	87.0778471135335
1311.35744485622	87.0349614842215
1311.83956156388	86.9921675704526
1312.32167827155	86.9529564866088
1312.80379497922	86.9190853597126
1313.28591168689	86.8900637266579
1313.76802839456	86.8642131674568
1314.25014510222	86.8395584871514
1314.73226180989	86.815073309319
1315.21437851756	86.7905333202352
1315.69649522523	86.7662610140179
1316.17861193289	86.7427008499647
1316.66072864056	86.7207291258017
1317.14284534823	86.7021500567476
1317.6249620559	86.6897618023465
1318.10707876356	86.6875585482163
1318.58919547123	86.6994199644679
1319.0713121789	86.727298527033
1319.55342888657	86.7699158872708
1320.03554559424	86.8222073313704
1320.5176623019	86.876917155736
1320.99977900957	86.9261553827226
1321.48189571724	86.9645564788685
1321.96401242491	86.9904268416965
1322.44612913257	87.0052124241629
1322.92824584024	87.0121194714769
1323.41036254791	87.0141913323507
1323.89247925558	87.0131553322386
1324.37459596325	87.0088772699831
1324.85671267091	87.0004425532542
1325.33882937858	86.9874622992086
1325.82094608625	86.9712214870252
1326.30306279392	86.954798495599
1326.78517950158	86.9422917439328
1327.26729620925	86.9370537401925
1327.74941291692	86.9410114013419
1328.23152962459	86.9539028225654
1328.71364633225	86.9739584003016
1329.19576303992	86.9987887999268
1329.67787974759	87.0264865044909
1330.15999645526	87.0558684908123
1330.64211316293	87.0857016303551
1331.12422987059	87.1140705861866
1331.60634657826	87.1378769721952
1332.08846328593	87.1530495328591
1332.5705799936	87.1560248494502
1333.05269670126	87.1446599660259
1333.53481340893	87.1187582419039
1334.0169301166	87.0796781120496
1334.49904682427	87.0288711081003
1334.98116353194	86.966669784214
1335.4632802396	86.8916694723058
1335.94539694727	86.8018482745659
1336.42751365494	86.6965348301195
1336.90963036261	86.5785737181081
1337.39174707027	86.4572076590047
1337.87386377794	86.348152347077
1338.35598048561	86.2709375392056
1338.83809719328	86.24615969803
1339.32021390094	86.2860588762887
1339.80233060861	86.3884757996429
1340.28444731628	86.5344391552586
1340.76656402395	86.695837820702
1341.24868073162	86.8444629956461
1341.73079743928	86.9600689046727
1342.21291414695	87.0354154238508
1342.69503085462	87.0723471353066
1343.17714756229	87.0788422814388
1343.65926426995	87.0647026753342
1344.14138097762	87.0403182389566
1344.62349768529	87.0144800096617
1345.10561439296	86.9929224228895
1345.58773110063	86.9785365315535
1346.06984780829	86.9710944445256
1346.55196451596	86.9682797351326
1347.03408122363	86.966895736438
1347.5161979313	86.964368415157
1347.99831463896	86.959697827247
1348.48043134663	86.9536763976791
1348.9625480543	86.9481476922092
1349.44466476197	86.9447182073576
1349.92678146963	86.9434396547157
1350.4088981773	86.9424076729735
1350.89101488497	86.9382518970043
1351.37313159264	86.9277199178276
1351.85524830031	86.909678941341
1352.33736500797	86.8861822699393
1352.81948171564	86.8625221563738
1353.30159842331	86.8452620151822
1353.78371513098	86.8406384173922
1354.26583183864	86.8519025016612
1354.74794854631	86.8780947318333
1355.23006525398	86.9144459374863
1355.71218196165	86.9540491117211
1356.19429866932	86.9904745227698
1356.67641537698	87.0185404590688
1357.15853208465	87.0354686385567
1357.64064879232	87.0395388772597
1358.12276549999	87.028563015544
1358.60488220765	86.9998068202593
1359.08699891532	86.9505664759626
1359.56911562299	86.8803388068341
1360.05123233066	86.7923482873493
1360.53334903833	86.6963241646565
1361.01546574599	86.6094238182649
1361.49758245366	86.5523897671287
1361.97969916133	86.5475505091509
1362.461815869	86.6079792457293
1362.94393257666	86.7290891958518
1363.42604928433	86.8863870048595
[truncated: 5,469 more rows]
