# Supplementary material for: Visible-light-assisted degradation of crystal violet using CuO- and ZnO-incorporated (Am-co-BA)@PVA hydrogel nanocomposites
Source: RSC Adv. 2026 Mar 10;16(15):13332–46. doi: 10.1039/d6ra00342g (PMC12973283; doi:10.1039/d6ra00342g)
Supplement: RA-016-D6RA00342G-s002 [file RA-016-D6RA00342G-s002.zip › photolysis.sca]

Time:January 01 01:01:41 2239
Lamp:0
SLIT:0.000000
Xmax->Xmin: 800.000000 -> 300.000000
Step:1.000000
Filter:10
300.000000 0.002238
301.000000 0.004958
302.000000 0.009215
303.000000 0.010273
304.000000 0.011847
305.000000 0.012035
306.000000 0.010527
307.000000 0.007419
308.000000 0.003011
309.000000 -0.002674
310.000000 -0.009085
311.000000 -0.016207
312.000000 -0.023622
313.000000 -0.028989
314.000000 -0.028547
315.000000 -0.042826
316.000000 -0.048156
317.000000 -0.052304
318.000000 -0.057001
319.000000 -0.060254
320.000000 -0.064051
321.000000 -0.067061
322.000000 -0.069649
323.000000 -0.072270
324.000000 -0.074130
325.000000 -0.075140
326.000000 -0.076506
327.000000 -0.076451
328.000000 -0.077060
329.000000 -0.077322
330.000000 -0.078239
331.000000 -0.078265
332.000000 -0.078618
333.000000 -0.079046
334.000000 -0.079408
335.000000 -0.080107
336.000000 -0.080837
337.000000 -0.081261
338.000000 -0.081244
339.000000 -0.080614
340.000000 -0.087645
341.000000 -0.077729
342.000000 -0.077618
343.000000 -0.076934
344.000000 -0.076934
345.000000 -0.075631
346.000000 -0.075100
347.000000 -0.074005
348.000000 -0.073127
349.000000 -0.071960
350.000000 -0.071143
351.000000 -0.069380
352.000000 -0.068798
353.000000 -0.068848
354.000000 -0.067626
355.000000 -0.067299
356.000000 -0.067049
357.000000 -0.066695
358.000000 -0.066306
359.000000 -0.065606
360.000000 -0.065662
361.000000 -0.065788
362.000000 -0.065226
363.000000 -0.064997
364.000000 -0.064643
365.000000 -0.064057
366.000000 -0.063581
367.000000 -0.062895
368.000000 -0.062062
369.000000 -0.061732
370.000000 -0.062859
371.000000 -0.055540
372.000000 -0.054987
373.000000 -0.053956
374.000000 -0.053254
375.000000 -0.052666
376.000000 -0.052677
377.000000 -0.052084
378.000000 -0.051893
379.000000 -0.050728
380.000000 -0.050753
381.000000 -0.050116
382.000000 -0.049965
383.000000 -0.049696
384.000000 -0.049291
385.000000 -0.049014
386.000000 -0.047927
387.000000 -0.044708
388.000000 -0.047623
389.000000 -0.046980
390.000000 -0.046292
391.000000 -0.045617
392.000000 -0.045372
393.000000 -0.044574
394.000000 -0.043951
395.000000 -0.043839
396.000000 -0.043175
397.000000 -0.042864
398.000000 -0.042193
399.000000 -0.041420
400.000000 -0.040843
401.000000 -0.040497
402.000000 -0.040248
403.000000 -0.039683
404.000000 -0.039187
405.000000 -0.038708
406.000000 -0.038585
407.000000 -0.037909
408.000000 -0.037507
409.000000 -0.036832
410.000000 -0.036903
411.000000 -0.036384
412.000000 -0.035795
413.000000 -0.035317
414.000000 -0.034959
415.000000 -0.034463
416.000000 -0.034006
417.000000 -0.033404
418.000000 -0.033181
419.000000 -0.032592
420.000000 -0.032242
421.000000 -0.031898
422.000000 -0.031285
423.000000 -0.030846
424.000000 -0.030309
425.000000 -0.029796
426.000000 -0.029488
427.000000 -0.028826
428.000000 -0.028405
429.000000 -0.027622
430.000000 -0.027015
431.000000 -0.026386
432.000000 -0.025552
433.000000 -0.024776
434.000000 -0.024121
435.000000 -0.023412
436.000000 -0.022875
437.000000 -0.022024
438.000000 -0.021375
439.000000 -0.020528
440.000000 -0.019454
441.000000 -0.018947
442.000000 -0.017979
443.000000 -0.017210
444.000000 -0.016175
445.000000 -0.015405
446.000000 -0.014173
447.000000 -0.013157
448.000000 -0.011861
449.000000 -0.010787
450.000000 -0.009181
451.000000 -0.006127
452.000000 -0.004932
453.000000 -0.004035
454.000000 -0.002766
455.000000 -0.001368
456.000000 -0.000193
457.000000 0.001359
458.000000 0.002746
459.000000 0.004184
460.000000 0.005510
461.000000 0.006975
462.000000 0.008246
463.000000 0.010240
464.000000 0.012746
465.000000 0.013655
466.000000 0.015321
467.000000 0.016883
468.000000 0.019402
469.000000 0.021187
470.000000 0.022996
471.000000 0.025219
472.000000 0.026764
473.000000 0.029022
474.000000 0.031257
475.000000 0.033618
476.000000 0.036129
477.000000 0.038537
478.000000 0.040936
479.000000 0.043670
480.000000 0.046785
481.000000 0.049676
482.000000 0.052828
483.000000 0.055955
484.000000 0.058715
485.000000 0.062244
486.000000 0.065081
487.000000 0.068156
488.000000 0.071903
489.000000 0.075702
490.000000 0.079575
491.000000 0.083423
492.000000 0.086583
493.000000 0.091433
494.000000 0.095360
495.000000 0.099377
496.000000 0.103513
497.000000 0.107894
498.000000 0.112253
499.000000 0.116843
500.000000 0.121500
501.000000 0.126495
502.000000 0.131537
503.000000 0.136701
504.000000 0.141936
505.000000 0.147884
506.000000 0.153250
507.000000 0.159316
508.000000 0.165413
509.000000 0.171414
510.000000 0.177654
511.000000 0.184128
512.000000 0.190889
513.000000 0.197801
514.000000 0.204884
515.000000 0.212537
516.000000 0.219650
517.000000 0.226905
518.000000 0.234624
519.000000 0.242191
520.000000 0.249801
521.000000 0.257402
522.000000 0.265395
523.000000 0.272730
524.000000 0.280491
525.000000 0.287912
526.000000 0.295339
527.000000 0.303041
528.000000 0.310746
529.000000 0.318715
530.000000 0.326389
531.000000 0.333651
532.000000 0.340420
533.000000 0.347223
534.000000 0.353640
535.000000 0.359310
536.000000 0.365179
537.000000 0.370836
538.000000 0.375943
539.000000 0.381201
540.000000 0.386067
541.000000 0.390087
542.000000 0.394095
543.000000 0.397971
544.000000 0.401345
545.000000 0.404604
546.000000 0.407376
547.000000 0.410409
548.000000 0.412912
549.000000 0.415654
550.000000 0.418117
551.000000 0.420223
552.000000 0.422452
553.000000 0.424894
554.000000 0.427180
555.000000 0.429423
556.000000 0.432024
557.000000 0.434319
558.000000 0.436870
559.000000 0.439719
560.000000 0.442626
561.000000 0.445916
562.000000 0.449353
563.000000 0.453308
564.000000 0.457257
565.000000 0.461517
566.000000 0.465951
567.000000 0.471421
568.000000 0.477041
569.000000 0.482918
570.000000 0.489410
571.000000 0.496012
572.000000 0.502936
573.000000 0.510650
574.000000 0.518171
575.000000 0.526181
576.000000 0.534723
577.000000 0.542914
578.000000 0.551334
579.000000 0.559349
580.000000 0.567886
581.000000 0.575305
582.000000 0.583052
583.000000 0.589470
584.000000 0.596229
585.000000 0.598614
586.000000 0.607907
587.000000 0.612334
588.000000 0.615305
589.000000 0.617153
590.000000 0.617536
591.000000 0.616666
592.000000 0.614368
593.000000 0.611119
594.000000 0.605359
595.000000 0.598600
596.000000 0.591491
597.000000 0.580738
598.000000 0.568822
599.000000 0.556693
600.000000 0.542827
601.000000 0.527765
602.000000 0.511527
603.000000 0.495221
604.000000 0.477241
605.000000 0.458556
606.000000 0.440898
607.000000 0.422348
608.000000 0.403710
609.000000 0.384067
610.000000 0.365085
611.000000 0.345168
612.000000 0.326201
613.000000 0.307791
614.000000 0.290027
615.000000 0.272389
616.000000 0.255441
617.000000 0.239179
618.000000 0.224211
619.000000 0.209452
620.000000 0.194762
621.000000 0.180799
622.000000 0.167494
623.000000 0.155145
624.000000 0.143393
625.000000 0.132118
626.000000 0.122039
627.000000 0.112087
628.000000 0.102907
629.000000 0.094574
630.000000 0.086154
631.000000 0.078758
632.000000 0.071705
633.000000 0.065118
634.000000 0.059261
635.000000 0.053175
636.000000 0.047830
637.000000 0.043007
638.000000 0.038775
639.000000 0.034555
640.000000 0.030534
641.000000 0.026846
642.000000 0.023698
643.000000 0.020811
644.000000 0.017927
645.000000 0.015197
646.000000 0.012854
647.000000 0.010591
648.000000 0.008702
649.000000 0.006984
650.000000 0.005198
651.000000 0.003792
652.000000 0.002339
653.000000 0.001258
654.000000 -0.000053
655.000000 -0.001249
656.000000 -0.002253
657.000000 -0.002976
658.000000 -0.003918
659.000000 -0.004566
660.000000 -0.005273
661.000000 -0.005999
662.000000 -0.006536
663.000000 -0.006939
664.000000 -0.007736
665.000000 -0.007971
666.000000 -0.008465
667.000000 -0.008833
668.000000 -0.009260
669.000000 -0.009381
670.000000 -0.009884
671.000000 -0.010062
672.000000 -0.010328
673.000000 -0.010624
674.000000 -0.010674
675.000000 -0.010975
676.000000 -0.011248
677.000000 -0.011340
678.000000 -0.011570
679.000000 -0.012009
680.000000 -0.011934
681.000000 -0.012163
682.000000 -0.012135
683.000000 -0.012137
684.000000 -0.012337
685.000000 -0.012551
686.000000 -0.012615
687.000000 -0.012820
688.000000 -0.012836
689.000000 -0.012931
690.000000 -0.012951
691.000000 -0.012983
692.000000 -0.013077
693.000000 -0.013196
694.000000 -0.013255
695.000000 -0.013308
696.000000 -0.013247
697.000000 -0.013442
698.000000 -0.013455
699.000000 -0.013379
700.000000 -0.013556
701.000000 -0.013617
702.000000 -0.013640
703.000000 -0.013749
704.000000 -0.013689
705.000000 -0.013599
706.000000 -0.013657
707.000000 -0.013574
708.000000 -0.013760
709.000000 -0.013641
710.000000 -0.013741
711.000000 -0.013806
712.000000 -0.013842
713.000000 -0.013718
714.000000 -0.013819
715.000000 -0.013907
716.000000 -0.013998
717.000000 -0.013977
718.000000 -0.014134
719.000000 -0.013951
720.000000 -0.014027
721.000000 -0.014000
722.000000 -0.013971
723.000000 -0.014146
724.000000 -0.014147
725.000000 -0.014050
726.000000 -0.014014
727.000000 -0.014053
728.000000 -0.014105
729.000000 -0.013996
730.000000 -0.014173
731.000000 -0.014082
732.000000 -0.014225
733.000000 -0.014291
734.000000 -0.014261
735.000000 -0.014245
736.000000 -0.014320
737.000000 -0.014493
738.000000 -0.014623
739.000000 -0.014340
740.000000 -0.014481
741.000000 -0.014502
742.000000 -0.014347
743.000000 -0.014218
744.000000 -0.014341
745.000000 -0.014343
746.000000 -0.014396
747.000000 -0.014398
748.000000 -0.014445
749.000000 -0.014326
750.000000 -0.014334
751.000000 -0.014230
752.000000 -0.014317
753.000000 -0.014322
754.000000 -0.014284
755.000000 -0.014362
756.000000 -0.014201
757.000000 -0.014287
758.000000 -0.014523
759.000000 -0.014256
760.000000 -0.014326
761.000000 -0.014270
762.000000 -0.014198
763.000000 -0.014363
764.000000 -0.014217
765.000000 -0.014239
766.000000 -0.014343
767.000000 -0.014105
768.000000 -0.014418
769.000000 -0.014329
770.000000 -0.014055
771.000000 -0.014466
772.000000 -0.014268
773.000000 -0.014204
774.000000 -0.014203
775.000000 -0.014301
776.000000 -0.014389
777.000000 -0.014340
778.000000 -0.014266
779.000000 -0.014204
780.000000 -0.014211
781.000000 -0.014182
782.000000 -0.014239
783.000000 -0.014497
784.000000 -0.014183
785.000000 -0.014088
786.000000 -0.014275
787.000000 -0.014165
788.000000 -0.014242
789.000000 -0.014240
790.000000 -0.014298
791.000000 -0.014249
792.000000 -0.014215
793.000000 -0.014301
794.000000 -0.014625
795.000000 -0.014231
796.000000 -0.014147
797.000000 -0.014329
798.000000 -0.014023
799.000000 -0.014303
800.000000 -0.016074
[Extended]
SampleName=Sample-3
Operator=Tanzil
Memo=
