# Supplementary material for: Visible-light-assisted degradation of crystal violet using CuO- and ZnO-incorporated (Am-co-BA)@PVA hydrogel nanocomposites
Source: RSC Adv. 2026 Mar 10;16(15):13332–46. doi: 10.1039/d6ra00342g (PMC12973283; doi:10.1039/d6ra00342g)
Supplement: RA-016-D6RA00342G-s002 [file RA-016-D6RA00342G-s002.zip › pure_mb_5_pm.sca]

Time:January 01 00:59:34 2239
Lamp:0
SLIT:0.000000
Xmax->Xmin: 800.000000 -> 300.000000
Step:1.000000
Filter:10
300.000000 0.030248
301.000000 0.035202
302.000000 0.037680
303.000000 0.038831
304.000000 0.039812
305.000000 0.039579
306.000000 0.036546
307.000000 0.033473
308.000000 0.028478
309.000000 0.022409
310.000000 0.015263
311.000000 0.007671
312.000000 -0.000440
313.000000 -0.006568
314.000000 -0.006584
315.000000 -0.022012
316.000000 -0.027919
317.000000 -0.033053
318.000000 -0.037948
319.000000 -0.042116
320.000000 -0.046465
321.000000 -0.050062
322.000000 -0.052797
323.000000 -0.056047
324.000000 -0.058419
325.000000 -0.059829
326.000000 -0.061246
327.000000 -0.061785
328.000000 -0.062739
329.000000 -0.063339
330.000000 -0.064205
331.000000 -0.064778
332.000000 -0.065241
333.000000 -0.066092
334.000000 -0.066921
335.000000 -0.067831
336.000000 -0.068657
337.000000 -0.069374
338.000000 -0.069490
339.000000 -0.069026
340.000000 -0.076382
341.000000 -0.066932
342.000000 -0.066112
343.000000 -0.065534
344.000000 -0.065611
345.000000 -0.065088
346.000000 -0.063986
347.000000 -0.062887
348.000000 -0.062779
349.000000 -0.061455
350.000000 -0.061068
351.000000 -0.059509
352.000000 -0.059010
353.000000 -0.058907
354.000000 -0.057685
355.000000 -0.057334
356.000000 -0.057199
357.000000 -0.056829
358.000000 -0.056316
359.000000 -0.055805
360.000000 -0.055728
361.000000 -0.056216
362.000000 -0.055483
363.000000 -0.054838
364.000000 -0.054736
365.000000 -0.054506
366.000000 -0.053972
367.000000 -0.053061
368.000000 -0.052088
369.000000 -0.051680
370.000000 -0.053340
371.000000 -0.046105
372.000000 -0.045430
373.000000 -0.044763
374.000000 -0.044176
375.000000 -0.042791
376.000000 -0.042875
377.000000 -0.042650
378.000000 -0.042448
379.000000 -0.041572
380.000000 -0.041171
381.000000 -0.040629
382.000000 -0.040056
383.000000 -0.039999
384.000000 -0.039457
385.000000 -0.039181
386.000000 -0.038205
387.000000 -0.034907
388.000000 -0.037730
389.000000 -0.036917
390.000000 -0.036085
391.000000 -0.035265
392.000000 -0.035155
393.000000 -0.034288
394.000000 -0.033413
395.000000 -0.033061
396.000000 -0.032557
397.000000 -0.031983
398.000000 -0.031295
399.000000 -0.030435
400.000000 -0.029912
401.000000 -0.029492
402.000000 -0.029046
403.000000 -0.028445
404.000000 -0.027764
405.000000 -0.027454
406.000000 -0.027167
407.000000 -0.026431
408.000000 -0.025882
409.000000 -0.025437
410.000000 -0.025038
411.000000 -0.024575
412.000000 -0.023897
413.000000 -0.023582
414.000000 -0.023205
415.000000 -0.022667
416.000000 -0.022200
417.000000 -0.021696
418.000000 -0.021368
419.000000 -0.020694
420.000000 -0.020217
421.000000 -0.019841
422.000000 -0.019303
423.000000 -0.018952
424.000000 -0.018336
425.000000 -0.017828
426.000000 -0.017593
427.000000 -0.016948
428.000000 -0.016669
429.000000 -0.015842
430.000000 -0.015066
431.000000 -0.014567
432.000000 -0.013895
433.000000 -0.013224
434.000000 -0.012501
435.000000 -0.011897
436.000000 -0.011170
437.000000 -0.010612
438.000000 -0.009763
439.000000 -0.009054
440.000000 -0.008276
441.000000 -0.007719
442.000000 -0.006841
443.000000 -0.005840
444.000000 -0.005045
445.000000 -0.004198
446.000000 -0.003242
447.000000 -0.002203
448.000000 -0.000831
449.000000 0.000321
450.000000 0.001533
451.000000 0.004608
452.000000 0.005920
453.000000 0.006904
454.000000 0.008158
455.000000 0.009412
456.000000 0.010852
457.000000 0.011848
458.000000 0.013336
459.000000 0.014739
460.000000 0.016155
461.000000 0.017661
462.000000 0.018935
463.000000 0.020750
464.000000 0.023324
465.000000 0.023881
466.000000 0.025534
467.000000 0.027099
468.000000 0.029351
469.000000 0.031256
470.000000 0.033255
471.000000 0.035160
472.000000 0.037278
473.000000 0.039301
474.000000 0.041726
475.000000 0.043961
476.000000 0.046565
477.000000 0.049314
478.000000 0.051445
479.000000 0.054315
480.000000 0.057408
481.000000 0.060267
482.000000 0.063695
483.000000 0.066929
484.000000 0.069601
485.000000 0.073378
486.000000 0.076327
487.000000 0.079425
488.000000 0.083267
489.000000 0.087178
490.000000 0.090817
491.000000 0.095053
492.000000 0.098540
493.000000 0.103197
494.000000 0.107113
495.000000 0.111400
496.000000 0.115814
497.000000 0.120363
498.000000 0.124730
499.000000 0.129539
500.000000 0.134486
501.000000 0.139627
502.000000 0.144916
503.000000 0.150280
504.000000 0.155683
505.000000 0.161592
506.000000 0.167325
507.000000 0.173622
508.000000 0.179901
509.000000 0.186170
510.000000 0.192759
511.000000 0.199477
512.000000 0.206452
513.000000 0.213557
514.000000 0.221047
515.000000 0.228616
516.000000 0.236500
517.000000 0.244151
518.000000 0.252082
519.000000 0.260164
520.000000 0.268281
521.000000 0.276300
522.000000 0.284440
523.000000 0.292508
524.000000 0.300437
525.000000 0.308464
526.000000 0.316647
527.000000 0.324263
528.000000 0.333093
529.000000 0.341154
530.000000 0.349302
531.000000 0.357298
532.000000 0.364157
533.000000 0.371529
534.000000 0.378174
535.000000 0.384212
536.000000 0.390440
537.000000 0.396002
538.000000 0.401888
539.000000 0.407290
540.000000 0.412555
541.000000 0.417321
542.000000 0.421138
543.000000 0.425496
544.000000 0.429081
545.000000 0.432676
546.000000 0.435698
547.000000 0.438762
548.000000 0.441587
549.000000 0.444782
550.000000 0.447152
551.000000 0.449532
552.000000 0.451851
553.000000 0.454064
554.000000 0.456390
555.000000 0.459170
556.000000 0.461074
557.000000 0.463679
558.000000 0.466167
559.000000 0.469238
560.000000 0.472201
561.000000 0.475214
562.000000 0.478695
563.000000 0.482294
564.000000 0.486571
565.000000 0.490868
566.000000 0.495821
567.000000 0.500619
568.000000 0.506688
569.000000 0.512828
570.000000 0.518943
571.000000 0.525815
572.000000 0.533525
573.000000 0.540914
574.000000 0.548414
575.000000 0.557013
576.000000 0.565587
577.000000 0.574911
578.000000 0.582960
579.000000 0.591922
580.000000 0.600621
581.000000 0.608528
582.000000 0.616678
583.000000 0.624473
584.000000 0.631077
585.000000 0.633454
586.000000 0.643275
587.000000 0.648598
588.000000 0.651471
589.000000 0.654755
590.000000 0.656516
591.000000 0.654768
592.000000 0.652756
593.000000 0.648949
594.000000 0.643890
595.000000 0.637657
596.000000 0.629770
597.000000 0.619974
598.000000 0.607895
599.000000 0.595243
600.000000 0.580800
601.000000 0.564921
602.000000 0.548534
603.000000 0.531173
604.000000 0.512904
605.000000 0.494386
606.000000 0.474390
607.000000 0.455692
608.000000 0.436426
609.000000 0.415686
610.000000 0.395592
611.000000 0.374970
612.000000 0.354985
613.000000 0.335543
614.000000 0.316669
615.000000 0.298144
616.000000 0.280518
617.000000 0.263225
618.000000 0.247113
619.000000 0.231568
620.000000 0.216062
621.000000 0.200972
622.000000 0.186998
623.000000 0.173762
624.000000 0.161066
625.000000 0.149133
626.000000 0.137955
627.000000 0.127555
628.000000 0.117701
629.000000 0.108423
630.000000 0.099807
631.000000 0.091986
632.000000 0.084298
633.000000 0.077113
634.000000 0.070334
635.000000 0.064119
636.000000 0.058488
637.000000 0.053268
638.000000 0.048238
639.000000 0.044009
640.000000 0.039465
641.000000 0.035508
642.000000 0.031875
643.000000 0.028800
644.000000 0.025700
645.000000 0.022935
646.000000 0.020098
647.000000 0.017701
648.000000 0.015653
649.000000 0.013622
650.000000 0.011732
651.000000 0.010262
652.000000 0.008423
653.000000 0.007225
654.000000 0.005865
655.000000 0.004691
656.000000 0.003427
657.000000 0.002518
658.000000 0.001508
659.000000 0.000620
660.000000 -0.000144
661.000000 -0.000931
662.000000 -0.001620
663.000000 -0.002038
664.000000 -0.002789
665.000000 -0.003246
666.000000 -0.003619
667.000000 -0.004137
668.000000 -0.004647
669.000000 -0.004808
670.000000 -0.005256
671.000000 -0.005419
672.000000 -0.005883
673.000000 -0.006090
674.000000 -0.006286
675.000000 -0.006702
676.000000 -0.006826
677.000000 -0.007050
678.000000 -0.007217
679.000000 -0.007520
680.000000 -0.007416
681.000000 -0.007648
682.000000 -0.007736
683.000000 -0.007667
684.000000 -0.008063
685.000000 -0.008208
686.000000 -0.008052
687.000000 -0.008389
688.000000 -0.008499
689.000000 -0.008494
690.000000 -0.008780
691.000000 -0.008809
692.000000 -0.008934
693.000000 -0.008838
694.000000 -0.009011
695.000000 -0.009100
696.000000 -0.009054
697.000000 -0.009165
698.000000 -0.009259
699.000000 -0.009313
700.000000 -0.009524
701.000000 -0.009505
702.000000 -0.009586
703.000000 -0.009717
704.000000 -0.009620
705.000000 -0.009628
706.000000 -0.009730
707.000000 -0.009742
708.000000 -0.010003
709.000000 -0.009980
710.000000 -0.010181
711.000000 -0.010210
712.000000 -0.010195
713.000000 -0.010046
714.000000 -0.010075
715.000000 -0.010075
716.000000 -0.010064
717.000000 -0.009991
718.000000 -0.010223
719.000000 -0.010204
720.000000 -0.010182
721.000000 -0.010154
722.000000 -0.010150
723.000000 -0.010270
724.000000 -0.010247
725.000000 -0.010269
726.000000 -0.010274
727.000000 -0.010231
728.000000 -0.010334
729.000000 -0.010275
730.000000 -0.010422
731.000000 -0.010565
732.000000 -0.010579
733.000000 -0.010561
734.000000 -0.010766
735.000000 -0.010840
736.000000 -0.010727
737.000000 -0.010976
738.000000 -0.011173
739.000000 -0.010885
740.000000 -0.010763
741.000000 -0.011152
742.000000 -0.010791
743.000000 -0.010789
744.000000 -0.010979
745.000000 -0.011029
746.000000 -0.010921
747.000000 -0.011179
748.000000 -0.011174
749.000000 -0.011061
750.000000 -0.011092
751.000000 -0.011115
752.000000 -0.011168
753.000000 -0.011022
754.000000 -0.011041
755.000000 -0.011147
756.000000 -0.011008
757.000000 -0.011069
758.000000 -0.011129
759.000000 -0.011067
760.000000 -0.011122
761.000000 -0.011137
762.000000 -0.011218
763.000000 -0.011138
764.000000 -0.011252
765.000000 -0.011206
766.000000 -0.011388
767.000000 -0.011162
768.000000 -0.011235
769.000000 -0.011480
770.000000 -0.011325
771.000000 -0.011537
772.000000 -0.011210
773.000000 -0.011538
774.000000 -0.011284
775.000000 -0.011559
776.000000 -0.011630
777.000000 -0.011553
778.000000 -0.011362
779.000000 -0.011352
780.000000 -0.011435
781.000000 -0.011428
782.000000 -0.011532
783.000000 -0.011736
784.000000 -0.011486
785.000000 -0.011480
786.000000 -0.011673
787.000000 -0.011658
788.000000 -0.011745
789.000000 -0.011781
790.000000 -0.011736
791.000000 -0.011761
792.000000 -0.011721
793.000000 -0.011822
794.000000 -0.012035
795.000000 -0.011744
796.000000 -0.011621
797.000000 -0.011729
798.000000 -0.011578
799.000000 -0.012046
800.000000 -0.013755
[Extended]
SampleName=Sample-2
Operator=Tanzil
Memo=
